# Supplementary material for: The Eukaryotic-Specific ISD11 Is a Complex-Orphan Protein with Ability to Bind the Prokaryotic IscS
Source: PLoS One. 2016 Jul 18;11(7):e0157895. doi: 10.1371/journal.pone.0157895 (PMC4948766; doi:10.1371/journal.pone.0157895)
Supplement: S1 Table — (XLSX) [file pone.0157895.s001.xlsx]

## Sheet: Peptide Table Report
Valid	Assigned	Sequence	Prob	Mascot Ion score	Mascot Identity score	Mascot Delta Ion Score	NTT	Modifications	Observed	Actual Mass	Charge	Delta Da	Delta PPM	Retention Time	Intensity	TIC	Start	Stop	# Other Proteins	Other Proteins	Spectrum ID
TRUE	TRUE	(-)mKLPIYLDYSATTPVDPR(V)	1	75.93	51.092	62.78	2	Oxidation (+16)	1048.54	2095.07	2	-0.000437	-0.2085	37.2699		0	1	18	0		1379: Scan 2643 [C:\MassHunter\Data\DAVID\MSP6795\MSP6795A1RW3_RY_C5.RAW]
TRUE	TRUE	(-)mKLPIYLDYSATTPVDPR(V)	1	73.38	50.4919	55.2	2	Oxidation (+16)	1048.54	2095.06	2	-0.001837	-0.8764	36.6417		0	1	18	0		1313: Scan 2557 [C:\MassHunter\Data\DAVID\MSP6795\MSP6795A1RW3_RY_C5.RAW]
TRUE	TRUE	(-)mKLPIYLDYSATTPVDPR(V)	1	59.28	51.0724	37.71	2	Oxidation (+16)	699.362	2095.07	3	-0.001123	-0.5357	36.833		0	1	18	0		1334: Scan 2583 [C:\MassHunter\Data\DAVID\MSP6795\MSP6795A1RW3_RY_C5.RAW]
TRUE	TRUE	(-)mKLPIYLDYSATTPVDPR(V)	0.99	50.18	51.0712	28.13	2	Oxidation (+16)	699.362	2095.07	3	-0.001093	-0.5214	36.3323		0	1	18	0		1283: Scan 2516 [C:\MassHunter\Data\DAVID\MSP6795\MSP6795A1RW3_RY_C5.RAW]
TRUE	TRUE	(-)MKLPIYLDYSATTPVDPR(V)	0.98	37.85	49.8047	18.57	2		694.031	2079.07	3	0.0002521	0.1212	38.6377		0	1	18	0		1507: Scan 2820 [C:\MassHunter\Data\DAVID\MSP6795\MSP6795A1RW3_RY_C5.RAW]
TRUE	TRUE	(K)LPIYLDYSATTPVDPR(V)	1	94.17	51.2531	76.01	2		910.974	1819.93	2	-0.002642	-1.451	34.7302		0	3	18	0		1124: Scan 2300 [C:\MassHunter\Data\DAVID\MSP6795\MSP6795A1RW3_RY_C5.RAW]
TRUE	TRUE	(K)LPIYLDYSATTPVDPR(V)	1	85.91	51.2614	66.59	2		910.974	1819.93	2	-0.002262	-1.242	35.2354		0	3	18	0		1169: Scan 2365 [C:\MassHunter\Data\DAVID\MSP6795\MSP6795A1RW3_RY_C5.RAW]
TRUE	TRUE	(K)LPIYLDYSATTPVDPR(V)	1	73.64	51.1166	56.34	2		910.975	1819.93	2	-0.001362	-0.7479	38.1924		0	3	18	0		1469: Scan 2766 [C:\MassHunter\Data\DAVID\MSP6795\MSP6795A1RW3_RY_C5.RAW]
TRUE	TRUE	(K)LPIYLDYSATTPVDPR(V)	1	68.21	51.358	52.31	2		910.975	1819.94	2	-0.0004219	-0.2317	36.2852		0	3	18	0		1277: Scan 2509 [C:\MassHunter\Data\DAVID\MSP6795\MSP6795A1RW3_RY_C5.RAW]
TRUE	TRUE	(K)LPIYLDYSATTPVDPR(V)	1	63.6	51.2051	42.82	2		910.975	1819.94	2	7.806e-05	0.04287	36.8376		0	3	18	0		1335: Scan 2584 [C:\MassHunter\Data\DAVID\MSP6795\MSP6795A1RW3_RY_C5.RAW]
TRUE	TRUE	(K)LPIYLDYSATTPVDPR(V)	1	61.68	51.2103	40.18	2		910.975	1819.94	2	0.0004181	0.2296	40.8658		0	3	18	0		1693: Scan 3088 [C:\MassHunter\Data\DAVID\MSP6795\MSP6795A1RW3_RY_C5.RAW]
TRUE	TRUE	(K)LPIYLDYSATTPVDPR(V)	1	64.26	51.1229	42.71	2		910.974	1819.93	2	-0.001682	-0.9237	43.1627		0	3	18	0		1847: Scan 3344 [C:\MassHunter\Data\DAVID\MSP6795\MSP6795A1RW3_RY_C5.RAW]
TRUE	TRUE	(K)LPIYLDYSATTPVDPR(V)	1	63.21	51.1525	44.9	2		910.975	1819.93	2	-0.001302	-0.715	35.7641		0	3	18	0		1224: Scan 2438 [C:\MassHunter\Data\DAVID\MSP6795\MSP6795A1RW3_RY_C5.RAW]
TRUE	TRUE	(K)LPIYLDYSATTPVDPR(V)	1	54.44	51.2044	27.07	2		910.975	1819.94	2	0.0002781	0.1527	39.6066		0	3	18	0		1591: Scan 2938 [C:\MassHunter\Data\DAVID\MSP6795\MSP6795A1RW3_RY_C5.RAW]
TRUE	TRUE	(K)LPIYLDYSATTPVDPR(V)	0.96	37.43	51.2123	14.27	2		607.652	1819.94	3	-0.0006179	-0.3394	34.7667		0	3	18	0		1129: Scan 2306 [C:\MassHunter\Data\DAVID\MSP6795\MSP6795A1RW3_RY_C5.RAW]
TRUE	TRUE	(K)LPIYLDYSATTPVDPR(V)	0.94	35.27	51.154	17.1	2		607.652	1819.93	3	-0.0008579	-0.4712	35.446		0	3	18	0		1195: Scan 2396 [C:\MassHunter\Data\DAVID\MSP6795\MSP6795A1RW3_RY_C5.RAW]
TRUE	TRUE	(K)MMQFMTMDGTFGNPASR(S)	1	129.83	50.6332	60.02	2		961.407	1920.8	2	-0.0008819	-0.4589	38.0389		0	23	39	0		1454: Scan 2745 [C:\MassHunter\Data\DAVID\MSP6795\MSP6795A1RW3_RY_C5.RAW]
TRUE	TRUE	(K)MMQFmTMDGTFGNPASR(S)	1	122.32	50.2568	37.1	2	Oxidation (+16)	969.403	1936.79	2	-0.002117	-1.092	34.0322		0	23	39	0		1055: Scan 2203 [C:\MassHunter\Data\DAVID\MSP6795\MSP6795A1RW3_RY_C5.RAW]
TRUE	TRUE	(K)MMQFMTMDGTFGNPASR(S)	1	114.33	50.6325	53.8	2		961.406	1920.8	2	-0.0009419	-0.4901	36.9205		0	23	39	0		1345: Scan 2596 [C:\MassHunter\Data\DAVID\MSP6795\MSP6795A1RW3_RY_C5.RAW]
TRUE	TRUE	(K)mmQFmTmDGTFGNPASR(S)	1	112.55	49.7781	47.21	2	Oxidation (+16), Oxidation (+16), Oxidation (+16), Oxidation (+16)	993.397	1984.78	2	-0.000282	-0.142	28.1199		0	23	39	0		528: Scan 1416 [C:\MassHunter\Data\DAVID\MSP6795\MSP6795A1RW3_RY_C5.RAW]
TRUE	TRUE	(K)MMQFMTMDGTFGNPASR(S)	1	112.33	50.6096	55.37	2		961.407	1920.8	2	-0.0002219	-0.1155	36.3567		0	23	39	0		1286: Scan 2519 [C:\MassHunter\Data\DAVID\MSP6795\MSP6795A1RW3_RY_C5.RAW]
TRUE	TRUE	(K)MmQFMTMDGTFGNPASR(S)	1	109.45	50.201	0	2	Oxidation (+16)	969.403	1936.79	2	-0.001877	-0.9686	36.1059		0	23	39	0		1259: Scan 2485 [C:\MassHunter\Data\DAVID\MSP6795\MSP6795A1RW3_RY_C5.RAW]
TRUE	TRUE	(K)MMQFMTmDGTFGNPASR(S)	1	99.02	50.3449	3.45	2	Oxidation (+16)	969.404	1936.79	2	-0.000297	-0.1532	34.5384		0	23	39	0		1105: Scan 2273 [C:\MassHunter\Data\DAVID\MSP6795\MSP6795A1RW3_RY_C5.RAW]
TRUE	TRUE	(K)MmQFmTmDGTFGNPASR(S)	1	104.45	49.7841	0	2	Oxidation (+16), Oxidation (+16), Oxidation (+16)	985.398	1968.78	2	-0.002607	-1.323	30.1432		0	23	39	0		706: Scan 1680 [C:\MassHunter\Data\DAVID\MSP6795\MSP6795A1RW3_RY_C5.RAW]
TRUE	TRUE	(K)MMQFMTMDGTFGNPASR(S)	1	104.44	50.4932	45.3	2		961.406	1920.8	2	-0.002042	-1.063	37.5016		0	23	39	0		1407: Scan 2677 [C:\MassHunter\Data\DAVID\MSP6795\MSP6795A1RW3_RY_C5.RAW]
TRUE	TRUE	(K)MmQFmTmDGTFGNPASR(S)	1	101.38	49.7822	0	2	Oxidation (+16), Oxidation (+16), Oxidation (+16)	985.398	1968.78	2	-0.002567	-1.303	29.0853		0	23	39	0		618: Scan 1542 [C:\MassHunter\Data\DAVID\MSP6795\MSP6795A1RW3_RY_C5.RAW]
TRUE	TRUE	(K)mmQFmTmDGTFGNPASR(S)	1	97.87	49.7632	68.16	2	Oxidation (+16), Oxidation (+16), Oxidation (+16), Oxidation (+16)	993.395	1984.78	2	-0.002542	-1.28	28.6281		0	23	39	0		579: Scan 1487 [C:\MassHunter\Data\DAVID\MSP6795\MSP6795A1RW3_RY_C5.RAW]
TRUE	TRUE	(K)MMQFMTMDGTFGNPASR(S)	1	90.04	50.5562	36.3	2		961.407	1920.8	2	5.806e-05	0.03021	38.5607		0	23	39	0		1501: Scan 2810 [C:\MassHunter\Data\DAVID\MSP6795\MSP6795A1RW3_RY_C5.RAW]
TRUE	TRUE	(K)MmQFMTMDGTFGNPASR(S)	1	89.45	50.3562	0	2	Oxidation (+16)	969.404	1936.79	2	3.05e-06	0.001574	35.5505		0	23	39	0		1205: Scan 2410 [C:\MassHunter\Data\DAVID\MSP6795\MSP6795A1RW3_RY_C5.RAW]
TRUE	TRUE	(K)MmQFmTMDGTFGNPASR(S)	1	94.96	49.9826	0	2	Oxidation (+16), Oxidation (+16)	977.401	1952.79	2	-0.002352	-1.204	33.0458		0	23	39	0		962: Scan 2067 [C:\MassHunter\Data\DAVID\MSP6795\MSP6795A1RW3_RY_C5.RAW]
TRUE	TRUE	(K)MmQFmTmDGTFGNPASR(S)	1	80.68	49.9465	0	2	Oxidation (+16), Oxidation (+16), Oxidation (+16)	657.268	1968.78	3	-0.002233	-1.134	29.0955		0	23	39	0		620: Scan 1544 [C:\MassHunter\Data\DAVID\MSP6795\MSP6795A1RW3_RY_C5.RAW]
TRUE	TRUE	(K)MMQFmTMDGTFGNPASR(S)	1	93.24	50.2622	24.95	2	Oxidation (+16)	969.403	1936.79	2	-0.002077	-1.072	35.0442		0	23	39	0		1154: Scan 2341 [C:\MassHunter\Data\DAVID\MSP6795\MSP6795A1RW3_RY_C5.RAW]
TRUE	TRUE	(K)MmQFMTmDGTFGNPASR(S)	1	85.38	49.9137	0	2	Oxidation (+16), Oxidation (+16)	977.401	1952.79	2	-0.001812	-0.9274	31.4717		0	23	39	0		803: Scan 1845 [C:\MassHunter\Data\DAVID\MSP6795\MSP6795A1RW3_RY_C5.RAW]
TRUE	TRUE	(K)MmQFmTMDGTFGNPASR(S)	1	88.53	49.9509	0	2	Oxidation (+16), Oxidation (+16)	977.4	1952.79	2	-0.002952	-1.511	32.4971		0	23	39	0		902: Scan 1986 [C:\MassHunter\Data\DAVID\MSP6795\MSP6795A1RW3_RY_C5.RAW]
TRUE	TRUE	(K)mmQFmTMDGTFGNPASR(S)	1	90.16	49.7723	12.49	2	Oxidation (+16), Oxidation (+16), Oxidation (+16)	985.397	1968.78	2	-0.004107	-2.085	31.3672		0	23	39	0		793: Scan 1830 [C:\MassHunter\Data\DAVID\MSP6795\MSP6795A1RW3_RY_C5.RAW]
TRUE	TRUE	(K)MmQFmTmDGTFGNPASR(S)	1	61.92	49.8709	0	2	Oxidation (+16), Oxidation (+16), Oxidation (+16)	657.268	1968.78	3	-0.000913	-0.4635	29.6398		0	23	39	0		670: Scan 1619 [C:\MassHunter\Data\DAVID\MSP6795\MSP6795A1RW3_RY_C5.RAW]
TRUE	TRUE	(K)MmQFmTmDGTFGNPASR(S)	1	74.77	49.9366	0	2	Oxidation (+16), Oxidation (+16), Oxidation (+16)	985.399	1968.78	2	-0.000587	-0.298	29.5983		0	23	39	0		666: Scan 1613 [C:\MassHunter\Data\DAVID\MSP6795\MSP6795A1RW3_RY_C5.RAW]
TRUE	TRUE	(K)MmQFMTMDGTFGNPASR(S)	1	83.38	50.4372	0	2	Oxidation (+16)	969.405	1936.8	2	0.001863	0.9614	36.648		0	23	39	0		1314: Scan 2558 [C:\MassHunter\Data\DAVID\MSP6795\MSP6795A1RW3_RY_C5.RAW]
TRUE	TRUE	(K)MmQFMTmDGTFGNPASR(S)	1	74.73	49.9119	0	2	Oxidation (+16), Oxidation (+16)	977.401	1952.79	2	-0.001892	-0.9684	31.9704		0	23	39	0		853: Scan 1915 [C:\MassHunter\Data\DAVID\MSP6795\MSP6795A1RW3_RY_C5.RAW]
TRUE	TRUE	(K)mmQFmTMDGTFGNPASR(S)	1	64.3	50.03	12.28	2	Oxidation (+16), Oxidation (+16), Oxidation (+16)	985.399	1968.78	2	-0.001287	-0.6534	30.8228		0	23	39	0		753: Scan 1763 [C:\MassHunter\Data\DAVID\MSP6795\MSP6795A1RW3_RY_C5.RAW]
TRUE	TRUE	(K)mmQFmTmDGTFGNPASR(S)	0.99	43.96	49.8364	8.61	2	Oxidation (+16), Oxidation (+16), Oxidation (+16), Oxidation (+16)	662.6	1984.78	3	-0.000578	-0.2911	28.7305		0	23	39	0		592: Scan 1502 [C:\MassHunter\Data\DAVID\MSP6795\MSP6795A1RW3_RY_C5.RAW]
TRUE	TRUE	(K)mmQFMTMDGTFGNPASR(S)	0.99	48.66	50.0077	6.98	2	Oxidation (+16), Oxidation (+16)	977.401	1952.79	2	-0.000772	-0.3951	33.5509		0	23	39	0		1012: Scan 2136 [C:\MassHunter\Data\DAVID\MSP6795\MSP6795A1RW3_RY_C5.RAW]
TRUE	TRUE	(K)mMQFMTmDGTFGNPASR(S)	0.99	48.93	49.8888	1.06	2	Oxidation (+16), Oxidation (+16)	651.936	1952.79	3	-0.003138	-1.606	31.769		0	23	39	0		836: Scan 1889 [C:\MassHunter\Data\DAVID\MSP6795\MSP6795A1RW3_RY_C5.RAW]
TRUE	TRUE	(K)MMQFMTMDGTFGNPASR(S)	0.9	33.08	50.6067	0	2		641.274	1920.8	3	-0.0005079	-0.2643	37.0252		0	23	39	0		1355: Scan 2611 [C:\MassHunter\Data\DAVID\MSP6795\MSP6795A1RW3_RY_C5.RAW]
TRUE	TRUE	(R)FGWQAEEAVDIAR(N)	1	111.34	49.9506	0	2		746.365	1490.72	2	5.806e-05	0.03892	41.2617		0	43	55	0		1720: Scan 3132 [C:\MassHunter\Data\DAVID\MSP6795\MSP6795A1RW3_RY_C5.RAW]
TRUE	TRUE	(R)FGWQAEEAVDIAR(N)	1	106.41	49.9489	0	2		746.365	1490.72	2	-0.0001219	-0.08175	39.7068		0	43	55	0		1601: Scan 2952 [C:\MassHunter\Data\DAVID\MSP6795\MSP6795A1RW3_RY_C5.RAW]
TRUE	TRUE	(R)FGWQAEEAVDIAR(N)	1	101.92	49.9499	0	2		746.365	1490.72	2	-1.942e-06	-0.001302	37.597		0	43	55	0		1417: Scan 2690 [C:\MassHunter\Data\DAVID\MSP6795\MSP6795A1RW3_RY_C5.RAW]
TRUE	TRUE	(R)FGWQAEEAVDIAR(N)	1	101.91	49.9489	0	2		746.365	1490.72	2	-0.0001219	-0.08175	43.3477		0	43	55	0		1862: Scan 3367 [C:\MassHunter\Data\DAVID\MSP6795\MSP6795A1RW3_RY_C5.RAW]
TRUE	TRUE	(R)FGWQAEEAVDIAR(N)	1	101.81	49.9499	0	2		746.365	1490.72	2	-2.194e-05	-0.01471	38.6799		0	43	55	0		1512: Scan 2826 [C:\MassHunter\Data\DAVID\MSP6795\MSP6795A1RW3_RY_C5.RAW]
TRUE	TRUE	(R)FGWQAEEAVDIAR(N)	1	101.76	49.9499	0	2		746.365	1490.72	2	-2.194e-05	-0.01471	40.2213		0	43	55	0		1641: Scan 3012 [C:\MassHunter\Data\DAVID\MSP6795\MSP6795A1RW3_RY_C5.RAW]
TRUE	TRUE	(R)FGWQAEEAVDIAR(N)	1	103.54	49.7998	0	2		746.365	1490.72	2	0.0005981	0.4009	41.7904		0	43	55	0		1759: Scan 3194 [C:\MassHunter\Data\DAVID\MSP6795\MSP6795A1RW3_RY_C5.RAW]
TRUE	TRUE	(R)FGWQAEEAVDIAR(N)	1	97.61	49.749	0	2		746.365	1490.72	2	-0.0003819	-0.256	40.7306		0	43	55	0		1682: Scan 3073 [C:\MassHunter\Data\DAVID\MSP6795\MSP6795A1RW3_RY_C5.RAW]
TRUE	TRUE	(R)FGWQAEEAVDIAR(N)	1	97.61	49.7883	0	2		746.365	1490.71	2	-0.0004819	-0.3231	35.9352		0	43	55	0		1243: Scan 2462 [C:\MassHunter\Data\DAVID\MSP6795\MSP6795A1RW3_RY_C5.RAW]
TRUE	TRUE	(R)FGWQAEEAVDIAR(N)	1	97.23	49.9283	0	2		746.365	1490.71	2	-0.0005419	-0.3633	36.9846		0	43	55	0		1352: Scan 2605 [C:\MassHunter\Data\DAVID\MSP6795\MSP6795A1RW3_RY_C5.RAW]
TRUE	TRUE	(R)FGWQAEEAVDIAR(N)	1	95.4	49.7651	0	2		746.365	1490.71	2	-0.0004619	-0.3097	35.4112		0	43	55	0		1191: Scan 2391 [C:\MassHunter\Data\DAVID\MSP6795\MSP6795A1RW3_RY_C5.RAW]
TRUE	TRUE	(R)FGWQAEEAVDIAR(N)	1	101.74	49.9238	0	2		746.364	1490.71	2	-0.001582	-1.06	42.8055		0	43	55	0		1824: Scan 3304 [C:\MassHunter\Data\DAVID\MSP6795\MSP6795A1RW3_RY_C5.RAW]
TRUE	TRUE	(R)FGWQAEEAVDIAR(N)	1	93.4	49.8085	0	2		746.365	1490.72	2	-0.0003219	-0.2158	34.8937		0	43	55	0		1143: Scan 2324 [C:\MassHunter\Data\DAVID\MSP6795\MSP6795A1RW3_RY_C5.RAW]
TRUE	TRUE	(R)FGWQAEEAVDIAR(N)	1	92.21	49.8535	0	2		746.365	1490.72	2	0.0001381	0.09255	42.2819		0	43	55	0		1789: Scan 3245 [C:\MassHunter\Data\DAVID\MSP6795\MSP6795A1RW3_RY_C5.RAW]
TRUE	TRUE	(R)FGWQAEEAVDIAR(N)	1	90.8	49.7533	0	2		746.365	1490.72	2	0.0002981	0.1998	33.8607		0	43	55	0		1040: Scan 2179 [C:\MassHunter\Data\DAVID\MSP6795\MSP6795A1RW3_RY_C5.RAW]
TRUE	TRUE	(R)FGWQAEEAVDIAR(N)	1	92.23	49.7998	0	2		746.365	1490.72	2	0.0005781	0.3875	36.4409		0	43	55	0		1294: Scan 2531 [C:\MassHunter\Data\DAVID\MSP6795\MSP6795A1RW3_RY_C5.RAW]
TRUE	TRUE	(R)FGWQAEEAVDIAR(N)	1	95.74	49.5732	0	2		746.366	1490.72	2	0.001258	0.8434	43.9379		0	43	55	0		1891: Scan 3425 [C:\MassHunter\Data\DAVID\MSP6795\MSP6795A1RW3_RY_C5.RAW]
TRUE	TRUE	(R)FGWQAEEAVDIAR(N)	1	77.11	49.749	0	2		746.365	1490.72	2	-0.0004019	-0.2694	38.1494		0	43	55	0		1464: Scan 2760 [C:\MassHunter\Data\DAVID\MSP6795\MSP6795A1RW3_RY_C5.RAW]
TRUE	TRUE	(R)FGWQAEEAVDIAR(N)	1	84.02	49.7977	0	2		746.364	1490.71	2	-0.002902	-1.945	34.3642		0	43	55	0		1086: Scan 2248 [C:\MassHunter\Data\DAVID\MSP6795\MSP6795A1RW3_RY_C5.RAW]
TRUE	TRUE	(R)FGWQAEEAVDIAR(N)	1	51.38	49.8772	0	2		497.913	1490.72	3	0.0001121	0.07512	34.4276		0	43	55	0		1093: Scan 2257 [C:\MassHunter\Data\DAVID\MSP6795\MSP6795A1RW3_RY_C5.RAW]
TRUE	TRUE	(R)FGWQAEEAVDIAR(N)	1	58.2	49.9497	0	2		746.365	1490.72	2	-0.0001019	-0.06834	39.1825		0	43	55	0		1555: Scan 2888 [C:\MassHunter\Data\DAVID\MSP6795\MSP6795A1RW3_RY_C5.RAW]
TRUE	TRUE	(R)NQIADLVGADPR(E)	1	98.08	48.6038	25.23	2		634.833	1267.65	2	-0.001282	-1.01	32.1306		0	56	67	0		869: Scan 1937 [C:\MassHunter\Data\DAVID\MSP6795\MSP6795A1RW3_RY_C5.RAW]
TRUE	TRUE	(R)NQIADLVGADPR(E)	1	89.7	48.224	24.61	2		634.834	1267.65	2	0.0003181	0.2507	43.5579		0	56	67	0		1878: Scan 3393 [C:\MassHunter\Data\DAVID\MSP6795\MSP6795A1RW3_RY_C5.RAW]
TRUE	TRUE	(R)NQIADLVGADPR(E)	1	87.05	48.5939	26.22	2		634.833	1267.65	2	-0.0008019	-0.6321	30.5608		0	56	67	0		731: Scan 1729 [C:\MassHunter\Data\DAVID\MSP6795\MSP6795A1RW3_RY_C5.RAW]
TRUE	TRUE	(R)NQIADLVGADPR(E)	1	89.89	48.6038	22.36	2		634.833	1267.65	2	-0.001422	-1.121	31.6186		0	56	67	0		818: Scan 1866 [C:\MassHunter\Data\DAVID\MSP6795\MSP6795A1RW3_RY_C5.RAW]
TRUE	TRUE	(R)NQIADLVGADPR(E)	1	83.09	48.234	21.49	2		634.833	1267.65	2	-0.0003419	-0.2695	28.2435		0	56	67	0		543: Scan 1435 [C:\MassHunter\Data\DAVID\MSP6795\MSP6795A1RW3_RY_C5.RAW]
TRUE	TRUE	(R)NQIADLVGADPR(E)	1	86.73	48.5003	21.23	2		634.832	1267.65	2	-0.002102	-1.657	31.0909		0	56	67	0		771: Scan 1795 [C:\MassHunter\Data\DAVID\MSP6795\MSP6795A1RW3_RY_C5.RAW]
TRUE	TRUE	(R)NQIADLVGADPR(E)	1	93.6	48.2936	25.99	2		634.832	1267.65	2	-0.003142	-2.477	32.643		0	56	67	0		918: Scan 2008 [C:\MassHunter\Data\DAVID\MSP6795\MSP6795A1RW3_RY_C5.RAW]
TRUE	TRUE	(R)NQIADLVGADPR(E)	1	63.03	48.2684	14.2	2		634.833	1267.65	2	-0.0002219	-0.1749	38.6163		0	56	67	0		1506: Scan 2818 [C:\MassHunter\Data\DAVID\MSP6795\MSP6795A1RW3_RY_C5.RAW]
TRUE	TRUE	(R)NQIADLVGADPR(E)	1	55.66	48.2924	15.72	2		634.833	1267.65	2	7.806e-05	0.06153	43.0446		0	56	67	0		1839: Scan 3330 [C:\MassHunter\Data\DAVID\MSP6795\MSP6795A1RW3_RY_C5.RAW]
TRUE	TRUE	(R)NQIADLVGADPR(E)	0.99	50.79	48.2924	12.54	2		634.833	1267.65	2	-6.194e-05	-0.04882	42.5026		0	56	67	0		1802: Scan 3268 [C:\MassHunter\Data\DAVID\MSP6795\MSP6795A1RW3_RY_C5.RAW]
TRUE	TRUE	(R)NQIADLVGADPR(E)	0.99	56.91	48.4941	9.13	2		634.832	1267.65	2	-0.002062	-1.625	34.4372		0	56	67	0		1095: Scan 2259 [C:\MassHunter\Data\DAVID\MSP6795\MSP6795A1RW3_RY_C5.RAW]
TRUE	TRUE	(R)NQIADLVGADPR(E)	0.98	44.74	48.2924	16.03	2		634.833	1267.65	2	-0.0001019	-0.08035	41.2989		0	56	67	0		1724: Scan 3137 [C:\MassHunter\Data\DAVID\MSP6795\MSP6795A1RW3_RY_C5.RAW]
TRUE	TRUE	(R)NQIADLVGADPR(E)	0.95	40.85	48.234	4.26	2		634.833	1267.65	2	-0.0002619	-0.2065	33.2238		0	56	67	0		982: Scan 2094 [C:\MassHunter\Data\DAVID\MSP6795\MSP6795A1RW3_RY_C5.RAW]
TRUE	TRUE	(R)EIVFTSGATESDNLAIK(G)	1	122.33	50.338	0	2		897.959	1793.9	2	-0.001022	-0.5694	38.0207		0	68	84	0	A1FA47_VIBCH	1452: Scan 2743 [C:\MassHunter\Data\DAVID\MSP6795\MSP6795A1RW3_RY_C5.RAW]
TRUE	TRUE	(R)EIVFTSGATESDNLAIK(G)	1	108.72	50.3042	0	2		897.959	1793.9	2	-0.0007419	-0.4134	35.4068		0	68	84	0	A1FA47_VIBCH	1190: Scan 2390 [C:\MassHunter\Data\DAVID\MSP6795\MSP6795A1RW3_RY_C5.RAW]
TRUE	TRUE	(R)EIVFTSGATESDNLAIK(G)	1	104.48	50.4557	0	2		897.96	1793.9	2	-4.194e-05	-0.02337	34.8977		0	68	84	0	A1FA47_VIBCH	1144: Scan 2325 [C:\MassHunter\Data\DAVID\MSP6795\MSP6795A1RW3_RY_C5.RAW]
TRUE	TRUE	(R)EIVFTSGATESDNLAIK(G)	1	104.57	50.3255	0	2		897.959	1793.9	2	-0.0009019	-0.5025	32.8258		0	68	84	0	A1FA47_VIBCH	938: Scan 2035 [C:\MassHunter\Data\DAVID\MSP6795\MSP6795A1RW3_RY_C5.RAW]
TRUE	TRUE	(R)EIVFTSGATESDNLAIK(G)	1	102.88	50.4557	0	2		897.96	1793.9	2	-0.0001219	-0.06794	43.1858		0	68	84	0	A1FA47_VIBCH	1848: Scan 3346 [C:\MassHunter\Data\DAVID\MSP6795\MSP6795A1RW3_RY_C5.RAW]
TRUE	TRUE	(R)EIVFTSGATESDNLAIK(G)	1	102.71	50.4556	0	2		897.96	1793.9	2	0.0001581	0.08806	41.1137		0	68	84	0	A1FA47_VIBCH	1706: Scan 3113 [C:\MassHunter\Data\DAVID\MSP6795\MSP6795A1RW3_RY_C5.RAW]
TRUE	TRUE	(R)EIVFTSGATESDNLAIK(G)	1	101.9	50.4559	0	2		897.96	1793.9	2	0.0001781	0.0992	39.5703		0	68	84	0	A1FA47_VIBCH	1587: Scan 2933 [C:\MassHunter\Data\DAVID\MSP6795\MSP6795A1RW3_RY_C5.RAW]
TRUE	TRUE	(R)EIVFTSGATESDNLAIK(G)	1	101.98	50.5071	0	2		897.96	1793.9	2	-0.0003219	-0.1794	42.6609		0	68	84	0	A1FA47_VIBCH	1812: Scan 3286 [C:\MassHunter\Data\DAVID\MSP6795\MSP6795A1RW3_RY_C5.RAW]
TRUE	TRUE	(R)EIVFTSGATESDNLAIK(G)	1	101.84	50.5032	0	2		897.96	1793.9	2	-0.0003819	-0.2128	42.1468		0	68	84	0	A1FA47_VIBCH	1778: Scan 3229 [C:\MassHunter\Data\DAVID\MSP6795\MSP6795A1RW3_RY_C5.RAW]
TRUE	TRUE	(R)EIVFTSGATESDNLAIK(G)	1	104.78	50.4594	0	2		897.959	1793.9	2	-0.001642	-0.9148	33.8525		0	68	84	0	A1FA47_VIBCH	1038: Scan 2177 [C:\MassHunter\Data\DAVID\MSP6795\MSP6795A1RW3_RY_C5.RAW]
TRUE	TRUE	(R)EIVFTSGATESDNLAIK(G)	1	104.56	50.2833	0	2		897.96	1793.91	2	0.0005781	0.3221	40.0815		0	68	84	0	A1FA47_VIBCH	1628: Scan 2994 [C:\MassHunter\Data\DAVID\MSP6795\MSP6795A1RW3_RY_C5.RAW]
TRUE	TRUE	(R)EIVFTSGATESDNLAIK(G)	1	100.76	50.4882	0	2		897.959	1793.9	2	-0.001182	-0.6585	34.3681		0	68	84	0	A1FA47_VIBCH	1087: Scan 2249 [C:\MassHunter\Data\DAVID\MSP6795\MSP6795A1RW3_RY_C5.RAW]
TRUE	TRUE	(R)EIVFTSGATESDNLAIK(G)	1	100.7	50.452	0	2		897.959	1793.9	2	-0.001502	-0.8368	33.3415		0	68	84	0	A1FA47_VIBCH	992: Scan 2109 [C:\MassHunter\Data\DAVID\MSP6795\MSP6795A1RW3_RY_C5.RAW]
TRUE	TRUE	(R)EIVFTSGATESDNLAIK(G)	1	95.72	50.4556	0	2		897.96	1793.9	2	5.806e-05	0.03235	41.6186		0	68	84	0	A1FA47_VIBCH	1746: Scan 3173 [C:\MassHunter\Data\DAVID\MSP6795\MSP6795A1RW3_RY_C5.RAW]
TRUE	TRUE	(R)EIVFTSGATESDNLAIK(G)	1	98.99	50.338	0	2		897.959	1793.9	2	-0.001022	-0.5694	40.5904		0	68	84	0	A1FA47_VIBCH	1670: Scan 3055 [C:\MassHunter\Data\DAVID\MSP6795\MSP6795A1RW3_RY_C5.RAW]
TRUE	TRUE	(R)EIVFTSGATESDNLAIK(G)	1	94.33	50.4564	0	2		897.96	1793.91	2	0.0001981	0.1103	39.0518		0	68	84	0	A1FA47_VIBCH	1543: Scan 2870 [C:\MassHunter\Data\DAVID\MSP6795\MSP6795A1RW3_RY_C5.RAW]
TRUE	TRUE	(R)EIVFTSGATESDNLAIK(G)	1	97.36	50.3432	0	2		897.959	1793.9	2	-0.001062	-0.5916	35.9307		0	68	84	0	A1FA47_VIBCH	1242: Scan 2461 [C:\MassHunter\Data\DAVID\MSP6795\MSP6795A1RW3_RY_C5.RAW]
TRUE	TRUE	(R)EIVFTSGATESDNLAIK(G)	1	91.79	50.3382	0	2		897.959	1793.9	2	-0.0009819	-0.5471	36.9753		0	68	84	0	A1FA47_VIBCH	1350: Scan 2603 [C:\MassHunter\Data\DAVID\MSP6795\MSP6795A1RW3_RY_C5.RAW]
TRUE	TRUE	(R)EIVFTSGATESDNLAIK(G)	1	90.34	50.2988	0	2		897.959	1793.9	2	-0.0008419	-0.4691	38.5377		0	68	84	0	A1FA47_VIBCH	1498: Scan 2807 [C:\MassHunter\Data\DAVID\MSP6795\MSP6795A1RW3_RY_C5.RAW]
TRUE	TRUE	(R)EIVFTSGATESDNLAIK(G)	1	89.43	50.5069	0	2		897.96	1793.9	2	-0.0002819	-0.1571	36.4364		0	68	84	0	A1FA47_VIBCH	1293: Scan 2530 [C:\MassHunter\Data\DAVID\MSP6795\MSP6795A1RW3_RY_C5.RAW]
TRUE	TRUE	(R)EIVFTSGATESDNLAIK(G)	1	80.83	50.3039	0	2		897.959	1793.9	2	-0.0006619	-0.3688	37.4969		0	68	84	0	A1FA47_VIBCH	1406: Scan 2676 [C:\MassHunter\Data\DAVID\MSP6795\MSP6795A1RW3_RY_C5.RAW]
TRUE	TRUE	(R)EIVFTSGATESDNLAIK(G)	1	67.22	50.2797	0	2		598.976	1793.91	3	0.0007021	0.3911	41.0729		0	68	84	0	A1FA47_VIBCH	1703: Scan 3108 [C:\MassHunter\Data\DAVID\MSP6795\MSP6795A1RW3_RY_C5.RAW]
TRUE	TRUE	(R)EIVFTSGATESDNLAIK(G)	1	58.33	50.4551	0	2		598.976	1793.91	3	0.0002821	0.1571	37.2888		0	68	84	0	A1FA47_VIBCH	1381: Scan 2646 [C:\MassHunter\Data\DAVID\MSP6795\MSP6795A1RW3_RY_C5.RAW]
TRUE	TRUE	(R)EIVFTSGATESDNLAIK(G)	1	67.67	50.3382	0	2		897.959	1793.9	2	-0.001002	-0.5582	32.3178		0	68	84	0	A1FA47_VIBCH	885: Scan 1960 [C:\MassHunter\Data\DAVID\MSP6795\MSP6795A1RW3_RY_C5.RAW]
TRUE	TRUE	(R)EIVFTSGATESDNLAIK(G)	1	56.46	50.3382	0	2		598.975	1793.9	3	-0.001008	-0.5616	40.5516		0	68	84	0	A1FA47_VIBCH	1666: Scan 3050 [C:\MassHunter\Data\DAVID\MSP6795\MSP6795A1RW3_RY_C5.RAW]
TRUE	TRUE	(R)EIVFTSGATESDNLAIK(G)	1	59.48	50.3039	0	2		897.959	1793.9	2	-0.0007019	-0.3911	43.7058		0	68	84	0	A1FA47_VIBCH	1886: Scan 3409 [C:\MassHunter\Data\DAVID\MSP6795\MSP6795A1RW3_RY_C5.RAW]
TRUE	TRUE	(R)EIVFTSGATESDNLAIK(G)	1	49.01	50.5075	0	2		598.976	1793.9	3	-0.0003479	-0.1938	43.2041		0	68	84	0	A1FA47_VIBCH	1850: Scan 3349 [C:\MassHunter\Data\DAVID\MSP6795\MSP6795A1RW3_RY_C5.RAW]
TRUE	TRUE	(R)EIVFTSGATESDNLAIK(G)	1	46.28	50.4551	0	2		598.976	1793.91	3	0.0002821	0.1571	40.0183		0	68	84	0	A1FA47_VIBCH	1626: Scan 2989 [C:\MassHunter\Data\DAVID\MSP6795\MSP6795A1RW3_RY_C5.RAW]
TRUE	TRUE	(R)EIVFTSGATESDNLAIK(G)	0.99	44.21	50.3049	0	2		598.975	1793.9	3	-0.0007979	-0.4446	36.7909		0	68	84	0	A1FA47_VIBCH	1329: Scan 2577 [C:\MassHunter\Data\DAVID\MSP6795\MSP6795A1RW3_RY_C5.RAW]
TRUE	TRUE	(K)GAANFYQK(K)	0.96	46.05	49.0172	0.32	2		449.724	897.434	2	-0.0009019	-1.004	24.5301		0	85	92	0		266: Scan 976 [C:\MassHunter\Data\DAVID\MSP6795\MSP6795A1RW3_RY_C5.RAW]
TRUE	TRUE	(K)GAANFYQK(K)	0.95	40.82	48.9412	-2.04	2		449.725	897.434	2	7.806e-05	0.08688	26.6253		0	85	92	0		425: Scan 1235 [C:\MassHunter\Data\DAVID\MSP6795\MSP6795A1RW3_RY_C5.RAW]
TRUE	TRUE	(K)GAANFYQK(K)	0.94	39.76	49.0299	-1.83	2		449.724	897.434	2	-0.0001019	-0.1135	26.1049		0	85	92	0		379: Scan 1168 [C:\MassHunter\Data\DAVID\MSP6795\MSP6795A1RW3_RY_C5.RAW]
TRUE	TRUE	(R)EGFEVTYLAPQR(N)	1	61.35	50.1077	36.41	2		705.357	1408.7	2	0.0003381	0.2398	42.1759		0	117	128	0		1780: Scan 3232 [C:\MassHunter\Data\DAVID\MSP6795\MSP6795A1RW3_RY_C5.RAW]
TRUE	TRUE	(R)EGFEVTYLAPQR(N)	1	56.19	50.0955	34.98	2		705.357	1408.7	2	0.0001781	0.1263	43.4216		0	117	128	0		1869: Scan 3377 [C:\MassHunter\Data\DAVID\MSP6795\MSP6795A1RW3_RY_C5.RAW]
TRUE	TRUE	(R)EGFEVTYLAPQR(N)	1	53.96	49.811	11.93	2		705.356	1408.7	2	-0.0007419	-0.5263	35.4592		0	117	128	0		1196: Scan 2397 [C:\MassHunter\Data\DAVID\MSP6795\MSP6795A1RW3_RY_C5.RAW]
TRUE	TRUE	(R)EGFEVTYLAPQR(N)	0.99	54.27	49.7498	20.23	2		705.356	1408.7	2	-0.0008819	-0.6256	33.8569		0	117	128	0		1039: Scan 2178 [C:\MassHunter\Data\DAVID\MSP6795\MSP6795A1RW3_RY_C5.RAW]
TRUE	TRUE	(R)EGFEVTYLAPQR(N)	0.99	56.52	50.1157	20.64	2		705.355	1408.7	2	-0.002482	-1.761	32.822		0	117	128	0		937: Scan 2034 [C:\MassHunter\Data\DAVID\MSP6795\MSP6795A1RW3_RY_C5.RAW]
TRUE	TRUE	(R)EGFEVTYLAPQR(N)	0.98	53.85	50.2987	24.74	2		705.356	1408.7	2	-0.002022	-1.434	33.3291		0	117	128	0		991: Scan 2108 [C:\MassHunter\Data\DAVID\MSP6795\MSP6795A1RW3_RY_C5.RAW]
TRUE	TRUE	(R)EGFEVTYLAPQR(N)	0.98	45.43	50.076	16.67	2		705.357	1408.7	2	7.806e-05	0.05537	42.8901		0	117	128	0		1831: Scan 3315 [C:\MassHunter\Data\DAVID\MSP6795\MSP6795A1RW3_RY_C5.RAW]
TRUE	TRUE	(R)EGFEVTYLAPQR(N)	0.91	32.95	50.1167	7.03	2		470.574	1408.7	3	0.0002621	0.1859	32.6472		0	117	128	0		919: Scan 2009 [C:\MassHunter\Data\DAVID\MSP6795\MSP6795A1RW3_RY_C5.RAW]
TRUE	TRUE	(R)NGIIDLK(E)	0.9	48.59	48.9761	0	2		386.732	771.449	2	-0.0006819	-0.8828	30.2149		0	129	135	0		709: Scan 1688 [C:\MassHunter\Data\DAVID\MSP6795\MSP6795A1RW3_RY_C5.RAW]
TRUE	TRUE	(R)NGIIDLK(E)	0.9	48.23	48.9761	0	2		386.732	771.449	2	-0.0003419	-0.4427	29.6835		0	129	135	0		673: Scan 1625 [C:\MassHunter\Data\DAVID\MSP6795\MSP6795A1RW3_RY_C5.RAW]
TRUE	TRUE	(K)ELEAAMR(D)	0.9	43.12	48.2325	0	2		410.205	818.396	2	-8.194e-05	-0.1	25.9624		0	136	142	0		365: Scan 1148 [C:\MassHunter\Data\DAVID\MSP6795\MSP6795A1RW3_RY_C5.RAW]
TRUE	TRUE	(K)ELEAAMR(D)	0.9	43.16	48.3722	0	2		410.205	818.395	2	-0.0005219	-0.637	24.9158		0	136	142	0		282: Scan 1013 [C:\MassHunter\Data\DAVID\MSP6795\MSP6795A1RW3_RY_C5.RAW]
TRUE	TRUE	(K)ELEAAmR(D)	0.9	41.6	47.2238	0	2	Oxidation (+16)	418.203	834.391	2	0.000523	0.6261	21.4067		0	136	142	0		54: Scan 614 [C:\MassHunter\Data\DAVID\MSP6795\MSP6795A1RW3_RY_C5.RAW]
TRUE	TRUE	(K)ELEAAmR(D)	0.9	39.62	47.0783	0	2	Oxidation (+16)	418.203	834.391	2	2.305e-05	0.02759	22.4552		0	136	142	0		120: Scan 730 [C:\MassHunter\Data\DAVID\MSP6795\MSP6795A1RW3_RY_C5.RAW]
TRUE	TRUE	(K)ELEAAmR(D)	0.9	39.57	47.0829	0	2	Oxidation (+16)	418.202	834.39	2	-0.000557	-0.6667	21.9258		0	136	142	0		86: Scan 671 [C:\MassHunter\Data\DAVID\MSP6795\MSP6795A1RW3_RY_C5.RAW]
TRUE	TRUE	(R)GIIYHVDATQSVGK(L)	1	97.43	48.485	65.66	2		744.396	1486.78	2	-0.0005419	-0.3643	29.8587		0	174	187	0		691: Scan 1650 [C:\MassHunter\Data\DAVID\MSP6795\MSP6795A1RW3_RY_C5.RAW]
TRUE	TRUE	(R)GIIYHVDATQSVGK(L)	1	104.61	48.8406	70.38	2		744.395	1486.78	2	-0.002122	-1.426	28.2727		0	174	187	0		546: Scan 1439 [C:\MassHunter\Data\DAVID\MSP6795\MSP6795A1RW3_RY_C5.RAW]
TRUE	TRUE	(R)GIIYHVDATQSVGK(L)	1	103.77	48.628	71.74	2		744.397	1486.78	2	0.001578	1.061	27.2403		0	174	187	0		466: Scan 1309 [C:\MassHunter\Data\DAVID\MSP6795\MSP6795A1RW3_RY_C5.RAW]
TRUE	TRUE	(R)GIIYHVDATQSVGK(L)	1	91.34	48.6956	65.44	2		744.396	1486.78	2	-0.0003019	-0.2029	30.3801		0	174	187	0		723: Scan 1711 [C:\MassHunter\Data\DAVID\MSP6795\MSP6795A1RW3_RY_C5.RAW]
TRUE	TRUE	(R)GIIYHVDATQSVGK(L)	1	91.36	48.7155	60.07	2		744.396	1486.78	2	-0.0008419	-0.5659	29.3398		0	174	187	0		644: Scan 1578 [C:\MassHunter\Data\DAVID\MSP6795\MSP6795A1RW3_RY_C5.RAW]
TRUE	TRUE	(R)GIIYHVDATQSVGK(L)	1	93.93	48.8926	61.8	2		744.396	1486.78	2	-0.001522	-1.023	28.8142		0	174	187	0		603: Scan 1515 [C:\MassHunter\Data\DAVID\MSP6795\MSP6795A1RW3_RY_C5.RAW]
TRUE	TRUE	(R)GIIYHVDATQSVGK(L)	1	84.72	48.9065	56.8	2		744.396	1486.78	2	-6.194e-05	-0.04163	31.0177		0	174	187	0		767: Scan 1787 [C:\MassHunter\Data\DAVID\MSP6795\MSP6795A1RW3_RY_C5.RAW]
TRUE	TRUE	(R)GIIYHVDATQSVGK(L)	1	95.25	49.2442	67.19	2		744.395	1486.77	2	-0.003342	-2.246	27.7509		0	174	187	0		502: Scan 1370 [C:\MassHunter\Data\DAVID\MSP6795\MSP6795A1RW3_RY_C5.RAW]
TRUE	TRUE	(R)GIIYHVDATQSVGK(L)	1	77.94	48.485	55.14	2		744.396	1486.78	2	-0.0005219	-0.3508	31.5244		0	174	187	0		808: Scan 1853 [C:\MassHunter\Data\DAVID\MSP6795\MSP6795A1RW3_RY_C5.RAW]
TRUE	TRUE	(R)GIIYHVDATQSVGK(L)	1	70.96	48.7155	45.59	2		496.6	1486.78	3	-0.0007779	-0.5229	29.3359		0	174	187	0		643: Scan 1577 [C:\MassHunter\Data\DAVID\MSP6795\MSP6795A1RW3_RY_C5.RAW]
TRUE	TRUE	(R)GIIYHVDATQSVGK(L)	1	56.54	48.506	36.97	2		496.6	1486.78	3	-0.0005979	-0.4019	29.8547		0	174	187	0		690: Scan 1649 [C:\MassHunter\Data\DAVID\MSP6795\MSP6795A1RW3_RY_C5.RAW]
TRUE	TRUE	(R)GIIYHVDATQSVGK(L)	1	56.07	48.9064	32.21	2		496.6	1486.78	3	2.058e-06	0.001383	27.2146		0	174	187	0		464: Scan 1306 [C:\MassHunter\Data\DAVID\MSP6795\MSP6795A1RW3_RY_C5.RAW]
TRUE	TRUE	(R)GIIYHVDATQSVGK(L)	1	55.92	48.8549	33.4	2		496.6	1486.78	3	0.0003321	0.2232	43.1272		0	174	187	0		1845: Scan 3340 [C:\MassHunter\Data\DAVID\MSP6795\MSP6795A1RW3_RY_C5.RAW]
TRUE	TRUE	(R)GIIYHVDATQSVGK(L)	1	59.98	48.8933	38.99	2		496.599	1486.78	3	-0.002398	-1.612	28.2688		0	174	187	0		545: Scan 1438 [C:\MassHunter\Data\DAVID\MSP6795\MSP6795A1RW3_RY_C5.RAW]
TRUE	TRUE	(R)GIIYHVDATQSVGK(L)	1	53.21	48.8925	27.37	2		496.599	1486.78	3	-0.001708	-1.148	28.8102		0	174	187	0		602: Scan 1514 [C:\MassHunter\Data\DAVID\MSP6795\MSP6795A1RW3_RY_C5.RAW]
TRUE	TRUE	(R)GIIYHVDATQSVGK(L)	1	45.5	48.6975	23.38	2		496.6	1486.78	3	-0.0003879	-0.2608	36.2581		0	174	187	0		1275: Scan 2506 [C:\MassHunter\Data\DAVID\MSP6795\MSP6795A1RW3_RY_C5.RAW]
TRUE	TRUE	(R)GIIYHVDATQSVGK(L)	1	53.96	48.9543	28.54	2		496.599	1486.78	3	-0.002638	-1.773	27.7314		0	174	187	0		501: Scan 1368 [C:\MassHunter\Data\DAVID\MSP6795\MSP6795A1RW3_RY_C5.RAW]
TRUE	TRUE	(R)GIIYHVDATQSVGK(L)	0.99	46.66	48.9066	23.46	2		496.6	1486.78	3	0.0004821	0.324	41.0587		0	174	187	0		1702: Scan 3107 [C:\MassHunter\Data\DAVID\MSP6795\MSP6795A1RW3_RY_C5.RAW]
TRUE	TRUE	(R)GIIYHVDATQSVGK(L)	0.98	38.37	48.9064	12.86	2		496.6	1486.78	3	2.058e-06	0.001383	38.4273		0	174	187	0		1488: Scan 2793 [C:\MassHunter\Data\DAVID\MSP6795\MSP6795A1RW3_RY_C5.RAW]
TRUE	TRUE	(R)GIIYHVDATQSVGK(L)	0.98	37.76	48.485	18.07	2		496.6	1486.78	3	-0.0005079	-0.3414	40.5662		0	174	187	0		1667: Scan 3051 [C:\MassHunter\Data\DAVID\MSP6795\MSP6795A1RW3_RY_C5.RAW]
TRUE	TRUE	(R)GIIYHVDATQSVGK(L)	0.98	36.49	48.8627	13.98	2		496.6	1486.78	3	9.206e-05	0.06188	40.0132		0	174	187	0		1625: Scan 2988 [C:\MassHunter\Data\DAVID\MSP6795\MSP6795A1RW3_RY_C5.RAW]
TRUE	TRUE	(R)GIIYHVDATQSVGK(L)	0.97	40.65	48.6014	21.94	2		496.6	1486.78	3	0.001112	0.7475	42.6217		0	174	187	0		1809: Scan 3281 [C:\MassHunter\Data\DAVID\MSP6795\MSP6795A1RW3_RY_C5.RAW]
TRUE	TRUE	(R)GIIYHVDATQSVGK(L)	0.97	45.27	48.8872	24.75	2		744.396	1486.78	2	-0.001462	-0.9826	32.1039		0	174	187	0		867: Scan 1934 [C:\MassHunter\Data\DAVID\MSP6795\MSP6795A1RW3_RY_C5.RAW]
TRUE	TRUE	(K)LPIDLSQLK(V)	1	63.45	41.8966	0	2		513.813	1025.61	2	-0.0007419	-0.7227	35.4762		0	188	196	0		1198: Scan 2400 [C:\MassHunter\Data\DAVID\MSP6795\MSP6795A1RW3_RY_C5.RAW]
TRUE	TRUE	(K)LPIDLSQLK(V)	1	66.6	42.5616	0	2		513.812	1025.61	2	-0.001922	-1.872	33.939		0	188	196	0		1046: Scan 2190 [C:\MassHunter\Data\DAVID\MSP6795\MSP6795A1RW3_RY_C5.RAW]
TRUE	TRUE	(K)LPIDLSQLK(V)	1	52.01	42.334	0	2		513.814	1025.61	2	0.0002381	0.2319	44.3682		0	188	196	0		1896: Scan 3450 [C:\MassHunter\Data\DAVID\MSP6795\MSP6795A1RW3_RY_C5.RAW]
TRUE	TRUE	(K)LPIDLSQLK(V)	1	51.13	42.334	0	2		513.813	1025.61	2	-4.194e-05	-0.04085	43.3528		0	188	196	0		1863: Scan 3368 [C:\MassHunter\Data\DAVID\MSP6795\MSP6795A1RW3_RY_C5.RAW]
TRUE	TRUE	(K)LPIDLSQLK(V)	1	51.6	42.334	0	2		513.813	1025.61	2	-0.0003419	-0.3331	38.6754		0	188	196	0		1511: Scan 2825 [C:\MassHunter\Data\DAVID\MSP6795\MSP6795A1RW3_RY_C5.RAW]
TRUE	TRUE	(K)LPIDLSQLK(V)	1	48.34	42.334	0	2		513.813	1025.61	2	-0.0001019	-0.0993	39.7023		0	188	196	0		1600: Scan 2951 [C:\MassHunter\Data\DAVID\MSP6795\MSP6795A1RW3_RY_C5.RAW]
TRUE	TRUE	(K)LPIDLSQLK(V)	1	48.87	42.334	0	2		513.813	1025.61	2	-0.0002019	-0.1967	36.0015		0	188	196	0		1250: Scan 2471 [C:\MassHunter\Data\DAVID\MSP6795\MSP6795A1RW3_RY_C5.RAW]
TRUE	TRUE	(K)LPIDLSQLK(V)	1	48.41	42.334	0	2		513.813	1025.61	2	-0.0005419	-0.5279	39.1783		0	188	196	0		1554: Scan 2887 [C:\MassHunter\Data\DAVID\MSP6795\MSP6795A1RW3_RY_C5.RAW]
TRUE	TRUE	(K)LPIDLSQLK(V)	1	47.64	42.334	0	2		513.813	1025.61	2	-0.0001819	-0.1772	36.5391		0	188	196	0		1302: Scan 2543 [C:\MassHunter\Data\DAVID\MSP6795\MSP6795A1RW3_RY_C5.RAW]
TRUE	TRUE	(K)LPIDLSQLK(V)	1	45.7	42.334	0	2		513.814	1025.61	2	0.0002781	0.2708	53.8982		0	188	196	0		1959: Scan 3972 [C:\MassHunter\Data\DAVID\MSP6795\MSP6795A1RW3_RY_C5.RAW]
TRUE	TRUE	(K)LPIDLSQLK(V)	0.99	45.07	42.334	0	2		513.813	1025.61	2	-0.0003819	-0.372	38.1454		0	188	196	0		1463: Scan 2759 [C:\MassHunter\Data\DAVID\MSP6795\MSP6795A1RW3_RY_C5.RAW]
TRUE	TRUE	(K)LPIDLSQLK(V)	0.99	45.03	42.334	0	2		513.813	1025.61	2	-0.0004419	-0.4305	34.9685		0	188	196	0		1151: Scan 2335 [C:\MassHunter\Data\DAVID\MSP6795\MSP6795A1RW3_RY_C5.RAW]
TRUE	TRUE	(K)LPIDLSQLK(V)	0.99	44.22	42.334	0	2		513.813	1025.61	2	-6.194e-05	-0.06034	42.2961		0	188	196	0		1790: Scan 3246 [C:\MassHunter\Data\DAVID\MSP6795\MSP6795A1RW3_RY_C5.RAW]
TRUE	TRUE	(K)LPIDLSQLK(V)	0.99	44.09	42.334	0	2		513.814	1025.61	2	0.0001781	0.1734	40.7361		0	188	196	0		1683: Scan 3074 [C:\MassHunter\Data\DAVID\MSP6795\MSP6795A1RW3_RY_C5.RAW]
TRUE	TRUE	(K)LPIDLSQLK(V)	0.99	47.9	42.334	0	2		513.814	1025.61	2	0.0005581	0.5436	45.5326		0	188	196	0		1902: Scan 3510 [C:\MassHunter\Data\DAVID\MSP6795\MSP6795A1RW3_RY_C5.RAW]
TRUE	TRUE	(K)LPIDLSQLK(V)	0.99	42.29	42.334	0	2		513.814	1025.61	2	0.0001781	0.1734	41.7854		0	188	196	0		1758: Scan 3193 [C:\MassHunter\Data\DAVID\MSP6795\MSP6795A1RW3_RY_C5.RAW]
TRUE	TRUE	(K)LPIDLSQLK(V)	0.99	50.34	42.334	0	2		513.814	1025.61	2	0.0007781	0.7579	43.8547		0	188	196	0		1889: Scan 3419 [C:\MassHunter\Data\DAVID\MSP6795\MSP6795A1RW3_RY_C5.RAW]
TRUE	TRUE	(K)LPIDLSQLK(V)	0.99	46.41	42.334	0	2		513.814	1025.61	2	0.0003381	0.3293	37.0584		0	188	196	0		1357: Scan 2615 [C:\MassHunter\Data\DAVID\MSP6795\MSP6795A1RW3_RY_C5.RAW]
TRUE	TRUE	(K)LPIDLSQLK(V)	0.99	46.15	42.334	0	2		513.814	1025.61	2	0.0003181	0.3098	41.2672		0	188	196	0		1721: Scan 3133 [C:\MassHunter\Data\DAVID\MSP6795\MSP6795A1RW3_RY_C5.RAW]
TRUE	TRUE	(K)LPIDLSQLK(V)	0.99	49.12	41.8653	0	2		513.813	1025.61	2	-0.001642	-1.599	34.4586		0	188	196	0		1096: Scan 2261 [C:\MassHunter\Data\DAVID\MSP6795\MSP6795A1RW3_RY_C5.RAW]
TRUE	TRUE	(K)LPIDLSQLK(V)	0.99	48.24	42.334	0	2		513.814	1025.61	2	0.001098	1.07	44.9389		0	188	196	0		1900: Scan 3480 [C:\MassHunter\Data\DAVID\MSP6795\MSP6795A1RW3_RY_C5.RAW]
TRUE	TRUE	(K)LPIDLSQLK(V)	0.97	39.4	41.8741	0	2		513.813	1025.61	2	-0.0009819	-0.9565	42.8111		0	188	196	0		1825: Scan 3305 [C:\MassHunter\Data\DAVID\MSP6795\MSP6795A1RW3_RY_C5.RAW]
TRUE	TRUE	(K)LPIDLSQLK(V)	0.97	36.37	42.334	0	2		513.813	1025.61	2	-0.0001019	-0.0993	40.2165		0	188	196	0		1640: Scan 3011 [C:\MassHunter\Data\DAVID\MSP6795\MSP6795A1RW3_RY_C5.RAW]
TRUE	TRUE	(K)LPIDLSQLK(V)	0.95	38.28	42.334	0	2		513.814	1025.61	2	0.0006781	0.6605	46.6074		0	188	196	0		1907: Scan 3566 [C:\MassHunter\Data\DAVID\MSP6795\MSP6795A1RW3_RY_C5.RAW]
TRUE	TRUE	(K)LPIDLSQLK(V)	0.94	40.44	42.334	0	2		513.814	1025.61	2	0.001178	1.148	46.0719		0	188	196	0		1903: Scan 3536 [C:\MassHunter\Data\DAVID\MSP6795\MSP6795A1RW3_RY_C5.RAW]
TRUE	TRUE	(K)VDLmSFSGHK(I)	1	67.11	48.3806	20.42	2	Oxidation (+16)	568.774	1135.53	2	-0.000437	-0.3845	27.2823		0	197	206	0		471: Scan 1316 [C:\MassHunter\Data\DAVID\MSP6795\MSP6795A1RW3_RY_C5.RAW]
TRUE	TRUE	(K)VDLmSFSGHK(I)	1	65.16	48.384	18.54	2	Oxidation (+16)	568.774	1135.53	2	-0.000357	-0.3141	27.7893		0	197	206	0		506: Scan 1376 [C:\MassHunter\Data\DAVID\MSP6795\MSP6795A1RW3_RY_C5.RAW]
TRUE	TRUE	(K)VDLmSFSGHK(I)	1	53.12	49.1074	6.38	2	Oxidation (+16)	379.518	1135.53	3	-0.000183	-0.161	28.2767		0	197	206	0		547: Scan 1440 [C:\MassHunter\Data\DAVID\MSP6795\MSP6795A1RW3_RY_C5.RAW]
TRUE	TRUE	(K)VDLMSFSGHK(I)	1	63.69	48.7412	32.88	2		560.776	1119.54	2	-0.001142	-1.019	32.489		0	197	206	0		900: Scan 1984 [C:\MassHunter\Data\DAVID\MSP6795\MSP6795A1RW3_RY_C5.RAW]
TRUE	TRUE	(K)VDLMSFSGHK(I)	1	46.31	48.5357	18.48	2		374.187	1119.54	3	-0.0002179	-0.1945	30.8957		0	197	206	0		757: Scan 1771 [C:\MassHunter\Data\DAVID\MSP6795\MSP6795A1RW3_RY_C5.RAW]
TRUE	TRUE	(K)VDLmSFSGHK(I)	1	58.85	48.3855	16.39	2	Oxidation (+16)	568.774	1135.53	2	-0.000657	-0.578	29.3721		0	197	206	0		648: Scan 1583 [C:\MassHunter\Data\DAVID\MSP6795\MSP6795A1RW3_RY_C5.RAW]
TRUE	TRUE	(K)VDLMSFSGHK(I)	1	57.39	48.6916	24.27	2		560.776	1119.54	2	-0.0007019	-0.6264	31.9753		0	197	206	0		854: Scan 1916 [C:\MassHunter\Data\DAVID\MSP6795\MSP6795A1RW3_RY_C5.RAW]
TRUE	TRUE	(K)VDLmSFSGHK(I)	1	57.59	48.4623	17.24	2	Oxidation (+16)	568.773	1135.53	2	-0.001237	-1.088	28.8221		0	197	206	0		605: Scan 1517 [C:\MassHunter\Data\DAVID\MSP6795\MSP6795A1RW3_RY_C5.RAW]
TRUE	TRUE	(K)VDLMSFSGHK(I)	1	43.19	48.7202	19.3	2		374.187	1119.54	3	-7.942e-06	-0.007087	31.931		0	197	206	0		850: Scan 1910 [C:\MassHunter\Data\DAVID\MSP6795\MSP6795A1RW3_RY_C5.RAW]
TRUE	TRUE	(K)VDLMSFSGHK(I)	0.99	42.84	48.7202	15.73	2		374.187	1119.54	3	-7.942e-06	-0.007087	32.4656		0	197	206	0		898: Scan 1981 [C:\MassHunter\Data\DAVID\MSP6795\MSP6795A1RW3_RY_C5.RAW]
TRUE	TRUE	(K)VDLMSFSGHK(I)	0.99	56.69	48.703	27.17	2		560.777	1119.54	2	0.0007781	0.6944	41.5274		0	197	206	0		1737: Scan 3160 [C:\MassHunter\Data\DAVID\MSP6795\MSP6795A1RW3_RY_C5.RAW]
TRUE	TRUE	(K)VDLmSFSGHK(I)	0.99	42.4	48.3863	15.81	2	Oxidation (+16)	379.518	1135.53	3	-0.000513	-0.4513	27.7548		0	197	206	0		503: Scan 1371 [C:\MassHunter\Data\DAVID\MSP6795\MSP6795A1RW3_RY_C5.RAW]
TRUE	TRUE	(K)VDLmSFSGHK(I)	0.99	53.35	48.3856	16.73	2	Oxidation (+16)	568.774	1135.53	2	-0.000897	-0.7892	28.3001		0	197	206	0		549: Scan 1443 [C:\MassHunter\Data\DAVID\MSP6795\MSP6795A1RW3_RY_C5.RAW]
TRUE	TRUE	(K)VDLMSFSGHK(I)	0.99	53.51	48.6916	20.29	2		560.776	1119.54	2	-0.0007219	-0.6443	30.4042		0	197	206	0		725: Scan 1714 [C:\MassHunter\Data\DAVID\MSP6795\MSP6795A1RW3_RY_C5.RAW]
TRUE	TRUE	(K)VDLMSFSGHK(I)	0.99	41.31	48.6831	16.01	2		374.187	1119.54	3	-0.0004579	-0.4087	31.4097		0	197	206	0		796: Scan 1836 [C:\MassHunter\Data\DAVID\MSP6795\MSP6795A1RW3_RY_C5.RAW]
TRUE	TRUE	(K)VDLMSFSGHK(I)	0.99	48.75	48.6831	24.09	2		560.776	1119.54	2	-0.0004619	-0.4122	30.9149		0	197	206	0		760: Scan 1775 [C:\MassHunter\Data\DAVID\MSP6795\MSP6795A1RW3_RY_C5.RAW]
TRUE	TRUE	(K)VDLmSFSGHK(I)	0.99	47.41	48.016	14.64	2	Oxidation (+16)	379.519	1135.53	3	0.001647	1.449	27.249		0	197	206	0		467: Scan 1311 [C:\MassHunter\Data\DAVID\MSP6795\MSP6795A1RW3_RY_C5.RAW]
TRUE	TRUE	(K)VDLMSFSGHK(I)	0.98	48.83	48.6916	18.94	2		560.776	1119.54	2	-0.0009419	-0.8406	31.4481		0	197	206	0		801: Scan 1842 [C:\MassHunter\Data\DAVID\MSP6795\MSP6795A1RW3_RY_C5.RAW]
TRUE	TRUE	(K)VDLMSFSGHK(I)	0.98	45.69	48.7202	15.38	2		560.777	1119.54	2	0.0001981	0.1768	38.1661		0	197	206	0		1467: Scan 2763 [C:\MassHunter\Data\DAVID\MSP6795\MSP6795A1RW3_RY_C5.RAW]
TRUE	TRUE	(K)VDLMSFSGHK(I)	0.98	45.03	48.6831	22.68	2		560.776	1119.54	2	-0.0004219	-0.3766	43.2966		0	197	206	0		1858: Scan 3360 [C:\MassHunter\Data\DAVID\MSP6795\MSP6795A1RW3_RY_C5.RAW]
TRUE	TRUE	(K)VDLMSFSGHK(I)	0.97	40.78	48.8289	17.77	2		374.187	1119.54	3	0.001042	0.93	40.3695		0	197	206	0		1655: Scan 3031 [C:\MassHunter\Data\DAVID\MSP6795\MSP6795A1RW3_RY_C5.RAW]
TRUE	TRUE	(K)VDLMSFSGHK(I)	0.92	37.89	48.7186	12.32	2		560.776	1119.54	2	-4.194e-05	-0.03743	42.0554		0	197	206	0		1772: Scan 3219 [C:\MassHunter\Data\DAVID\MSP6795\MSP6795A1RW3_RY_C5.RAW]
TRUE	TRUE	(K)GIGALYVR(R)	0.96	42.55	47.0953	0	2		424.753	847.491	2	-0.0007019	-0.8273	30.2606		0	212	219	0		715: Scan 1696 [C:\MassHunter\Data\DAVID\MSP6795\MSP6795A1RW3_RY_C5.RAW]
TRUE	TRUE	(R)SGTLPVHQIVGMGEAYR(I)	1	85.23	50.032	32.54	2		605.645	1813.91	3	-0.0004479	-0.2468	37.2038		0	241	257	0		1371: Scan 2634 [C:\MassHunter\Data\DAVID\MSP6795\MSP6795A1RW3_RY_C5.RAW]
TRUE	TRUE	(R)SGTLPVHQIVGMGEAYR(I)	1	79.57	50.0534	29.07	2		605.645	1813.91	3	-0.0001479	-0.08151	36.6933		0	241	257	0		1318: Scan 2564 [C:\MassHunter\Data\DAVID\MSP6795\MSP6795A1RW3_RY_C5.RAW]
TRUE	TRUE	(R)SGTLPVHQIVGMGEAYR(I)	1	101.25	50.0533	44.35	2		907.964	1813.91	2	-0.001842	-1.015	34.3477		0	241	257	0		1084: Scan 2245 [C:\MassHunter\Data\DAVID\MSP6795\MSP6795A1RW3_RY_C5.RAW]
TRUE	TRUE	(R)SGTLPVHQIVGMGEAYR(I)	1	76.42	50.0265	19.21	2		605.645	1813.91	3	-0.0005979	-0.3295	35.6625		0	241	257	0		1214: Scan 2424 [C:\MassHunter\Data\DAVID\MSP6795\MSP6795A1RW3_RY_C5.RAW]
TRUE	TRUE	(R)SGTLPVHQIVGMGEAYR(I)	1	73.25	50.0402	26.26	2		605.645	1813.91	3	-0.0002379	-0.1311	35.1429		0	241	257	0		1159: Scan 2351 [C:\MassHunter\Data\DAVID\MSP6795\MSP6795A1RW3_RY_C5.RAW]
TRUE	TRUE	(R)SGTLPVHQIVGMGEAYR(I)	1	71.07	50.2818	19.46	2		605.645	1813.91	3	-0.0007779	-0.4286	36.1865		0	241	257	0		1266: Scan 2496 [C:\MassHunter\Data\DAVID\MSP6795\MSP6795A1RW3_RY_C5.RAW]
TRUE	TRUE	(R)SGTLPVHQIVGMGEAYR(I)	1	77.99	50.0629	31.05	2		605.645	1813.91	3	-0.001768	-0.9741	33.2405		0	241	257	0		984: Scan 2097 [C:\MassHunter\Data\DAVID\MSP6795\MSP6795A1RW3_RY_C5.RAW]
TRUE	TRUE	(R)SGTLPVHQIVGMGEAYR(I)	1	84.97	50.2818	34.54	2		907.964	1813.91	2	-0.0007819	-0.4308	33.8325		0	241	257	0		1037: Scan 2175 [C:\MassHunter\Data\DAVID\MSP6795\MSP6795A1RW3_RY_C5.RAW]
TRUE	TRUE	(R)SGTLPVHQIVGmGEAYR(I)	1	69.56	50.6078	38.33	2	Oxidation (+16)	610.977	1829.91	3	-0.000863	-0.4713	30.5879		0	241	257	0		733: Scan 1732 [C:\MassHunter\Data\DAVID\MSP6795\MSP6795A1RW3_RY_C5.RAW]
TRUE	TRUE	(R)SGTLPVHQIVGMGEAYR(I)	1	66.86	50.0313	11.04	2		605.645	1813.91	3	-0.0003279	-0.1807	38.2399		0	241	257	0		1473: Scan 2772 [C:\MassHunter\Data\DAVID\MSP6795\MSP6795A1RW3_RY_C5.RAW]
TRUE	TRUE	(R)SGTLPVHQIVGMGEAYR(I)	1	66.91	50.2847	24.74	2		605.645	1813.91	3	-0.0008079	-0.4452	38.7814		0	241	257	0		1524: Scan 2840 [C:\MassHunter\Data\DAVID\MSP6795\MSP6795A1RW3_RY_C5.RAW]
TRUE	TRUE	(R)SGTLPVHQIVGMGEAYR(I)	1	85.8	49.8202	41.99	2		907.963	1813.91	2	-0.002182	-1.202	35.3622		0	241	257	0		1184: Scan 2383 [C:\MassHunter\Data\DAVID\MSP6795\MSP6795A1RW3_RY_C5.RAW]
TRUE	TRUE	(R)SGTLPVHQIVGMGEAYR(I)	1	89.6	50.0683	32.67	2		907.963	1813.91	2	-0.003202	-1.764	35.9394		0	241	257	0		1244: Scan 2463 [C:\MassHunter\Data\DAVID\MSP6795\MSP6795A1RW3_RY_C5.RAW]
TRUE	TRUE	(R)SGTLPVHQIVGMGEAYR(I)	1	71.85	50.1392	23.49	2		605.646	1813.92	3	0.0005121	0.2821	39.3095		0	241	257	0		1568: Scan 2905 [C:\MassHunter\Data\DAVID\MSP6795\MSP6795A1RW3_RY_C5.RAW]
TRUE	TRUE	(R)SGTLPVHQIVGMGEAYR(I)	1	71.54	50.3342	23.44	2		605.645	1813.91	3	-0.001048	-0.5774	40.6046		0	241	257	0		1671: Scan 3056 [C:\MassHunter\Data\DAVID\MSP6795\MSP6795A1RW3_RY_C5.RAW]
TRUE	TRUE	(R)SGTLPVHQIVGMGEAYR(I)	1	86.9	50.1934	49.18	2		907.963	1813.91	2	-0.002582	-1.423	32.7958		0	241	257	0		935: Scan 2031 [C:\MassHunter\Data\DAVID\MSP6795\MSP6795A1RW3_RY_C5.RAW]
TRUE	TRUE	(R)SGTLPVHQIVGmGEAYR(I)	1	70.98	50.671	39.21	2	Oxidation (+16)	610.977	1829.91	3	-0.001073	-0.586	31.6224		0	241	257	0		819: Scan 1867 [C:\MassHunter\Data\DAVID\MSP6795\MSP6795A1RW3_RY_C5.RAW]
TRUE	TRUE	(R)SGTLPVHQIVGmGEAYR(I)	1	79.41	50.6717	57.74	2	Oxidation (+16)	915.962	1829.91	2	-0.001117	-0.6101	30.863		0	241	257	0		754: Scan 1766 [C:\MassHunter\Data\DAVID\MSP6795\MSP6795A1RW3_RY_C5.RAW]
TRUE	TRUE	(R)SGTLPVHQIVGmGEAYR(I)	1	62.98	50.3577	31.32	2	Oxidation (+16)	610.977	1829.91	3	-0.000353	-0.1928	31.0986		0	241	257	0		773: Scan 1797 [C:\MassHunter\Data\DAVID\MSP6795\MSP6795A1RW3_RY_C5.RAW]
TRUE	TRUE	(R)SGTLPVHQIVGmGEAYR(I)	1	87.97	50.6969	67.55	2	Oxidation (+16)	915.963	1829.91	2	0.002603	1.422	29.8069		0	241	257	0		685: Scan 1642 [C:\MassHunter\Data\DAVID\MSP6795\MSP6795A1RW3_RY_C5.RAW]
TRUE	TRUE	(R)SGTLPVHQIVGmGEAYR(I)	1	70.61	50.391	51.76	2	Oxidation (+16)	915.962	1829.91	2	-0.000177	-0.09665	31.9152		0	241	257	0		848: Scan 1907 [C:\MassHunter\Data\DAVID\MSP6795\MSP6795A1RW3_RY_C5.RAW]
TRUE	TRUE	(R)SGTLPVHQIVGMGEAYR(I)	1	65.74	50.3342	24.73	2		605.645	1813.91	3	-0.001048	-0.5774	37.7151		0	241	257	0		1421: Scan 2701 [C:\MassHunter\Data\DAVID\MSP6795\MSP6795A1RW3_RY_C5.RAW]
TRUE	TRUE	(R)SGTLPVHQIVGmGEAYR(I)	1	73.43	50.4789	53.15	2	Oxidation (+16)	915.961	1829.91	2	-0.001517	-0.8285	31.3803		0	241	257	0		794: Scan 1832 [C:\MassHunter\Data\DAVID\MSP6795\MSP6795A1RW3_RY_C5.RAW]
TRUE	TRUE	(R)SGTLPVHQIVGMGEAYR(I)	1	57.5	50.1475	19.49	2		605.646	1813.91	3	0.0003321	0.183	33.7753		0	241	257	0		1034: Scan 2169 [C:\MassHunter\Data\DAVID\MSP6795\MSP6795A1RW3_RY_C5.RAW]
TRUE	TRUE	(R)SGTLPVHQIVGmGEAYR(I)	1	63.49	50.6481	35.18	2	Oxidation (+16)	610.977	1829.91	3	0.000727	0.3971	30.0696		0	241	257	0		700: Scan 1670 [C:\MassHunter\Data\DAVID\MSP6795\MSP6795A1RW3_RY_C5.RAW]
TRUE	TRUE	(R)SGTLPVHQIVGMGEAYR(I)	1	77.43	50.0686	26	2		907.963	1813.91	2	-0.003022	-1.665	37.4533		0	241	257	0		1402: Scan 2670 [C:\MassHunter\Data\DAVID\MSP6795\MSP6795A1RW3_RY_C5.RAW]
TRUE	TRUE	(R)SGTLPVHQIVGMGEAYR(I)	1	61.92	49.9656	21.91	2		605.645	1813.91	3	-0.002008	-1.106	34.288		0	241	257	0		1078: Scan 2237 [C:\MassHunter\Data\DAVID\MSP6795\MSP6795A1RW3_RY_C5.RAW]
TRUE	TRUE	(R)SGTLPVHQIVGMGEAYR(I)	1	54.1	50.0402	13.27	2		605.645	1813.91	3	-0.0002379	-0.1311	41.6853		0	241	257	0		1751: Scan 3181 [C:\MassHunter\Data\DAVID\MSP6795\MSP6795A1RW3_RY_C5.RAW]
TRUE	TRUE	(R)SGTLPVHQIVGMGEAYR(I)	1	59.51	50.3293	15.9	2		605.645	1813.91	3	-0.001018	-0.5609	39.9223		0	241	257	0		1619: Scan 2978 [C:\MassHunter\Data\DAVID\MSP6795\MSP6795A1RW3_RY_C5.RAW]
TRUE	TRUE	(R)SGTLPVHQIVGmGEAYR(I)	1	77.11	50.6859	56.93	2	Oxidation (+16)	915.96	1829.91	2	-0.003637	-1.986	30.3605		0	241	257	0		720: Scan 1707 [C:\MassHunter\Data\DAVID\MSP6795\MSP6795A1RW3_RY_C5.RAW]
TRUE	TRUE	(R)SGTLPVHQIVGMGEAYR(I)	1	71.85	50.0715	24.1	2		907.963	1813.91	2	-0.002802	-1.544	33.312		0	241	257	0		989: Scan 2105 [C:\MassHunter\Data\DAVID\MSP6795\MSP6795A1RW3_RY_C5.RAW]
TRUE	TRUE	(R)SGTLPVHQIVGmGEAYR(I)	1	58.76	50.5405	30.69	2	Oxidation (+16)	610.977	1829.91	3	-0.001613	-0.881	32.1346		0	241	257	0		870: Scan 1938 [C:\MassHunter\Data\DAVID\MSP6795\MSP6795A1RW3_RY_C5.RAW]
TRUE	TRUE	(R)SGTLPVHQIVGMGEAYR(I)	1	57.08	50.086	19.22	2		605.645	1813.91	3	-0.001228	-0.6766	42.2636		0	241	257	0		1787: Scan 3242 [C:\MassHunter\Data\DAVID\MSP6795\MSP6795A1RW3_RY_C5.RAW]
TRUE	TRUE	(R)SGTLPVHQIVGMGEAYR(I)	1	57.25	50.3342	20.2	2		605.645	1813.91	3	-0.001048	-0.5774	41.159		0	241	257	0		1710: Scan 3119 [C:\MassHunter\Data\DAVID\MSP6795\MSP6795A1RW3_RY_C5.RAW]
TRUE	TRUE	(R)SGTLPVHQIVGmGEAYR(I)	1	52.31	50.6473	32.82	2	Oxidation (+16)	610.977	1829.91	3	-0.000923	-0.5041	29.5348		0	241	257	0		661: Scan 1605 [C:\MassHunter\Data\DAVID\MSP6795\MSP6795A1RW3_RY_C5.RAW]
TRUE	TRUE	(R)SGTLPVHQIVGMGEAYR(I)	0.93	45	50.0221	6.32	2		605.644	1813.91	3	-0.003928	-2.164	42.9191		0	241	257	0		1833: Scan 3318 [C:\MassHunter\Data\DAVID\MSP6795\MSP6795A1RW3_RY_C5.RAW]
TRUE	TRUE	(R)IAKEEMATEmER(L)	1	98.82	49.6398	55.48	2	Oxidation (+16)	727.337	1452.66	2	3.05e-06	0.002098	22.9919		0	258	269	0		158: Scan 793 [C:\MassHunter\Data\DAVID\MSP6795\MSP6795A1RW3_RY_C5.RAW]
TRUE	TRUE	(R)IAKEEMATEmER(L)	1	84.24	49.6856	51.48	2	Oxidation (+16)	727.337	1452.66	2	-0.000457	-0.3143	22.4843		0	258	269	0		123: Scan 734 [C:\MassHunter\Data\DAVID\MSP6795\MSP6795A1RW3_RY_C5.RAW]
TRUE	TRUE	(R)IAKEEMATEMER(L)	1	83.23	49.5758	39.67	2		719.339	1436.66	2	-0.0002019	-0.1405	25.1033		0	258	269	0		303: Scan 1042 [C:\MassHunter\Data\DAVID\MSP6795\MSP6795A1RW3_RY_C5.RAW]
TRUE	TRUE	(R)IAKEEMATEMER(L)	1	80.85	49.5932	40.5	2		719.34	1436.66	2	0.0003181	0.2212	26.1437		0	258	269	0		382: Scan 1173 [C:\MassHunter\Data\DAVID\MSP6795\MSP6795A1RW3_RY_C5.RAW]
TRUE	TRUE	(R)IAKEEMATEMER(L)	1	75.7	49.5752	42.78	2		719.339	1436.66	2	-2.194e-05	-0.01526	26.6778		0	258	269	0		431: Scan 1242 [C:\MassHunter\Data\DAVID\MSP6795\MSP6795A1RW3_RY_C5.RAW]
TRUE	TRUE	(R)IAKEEMATEMER(L)	1	79.85	49.389	50.87	2		719.338	1436.66	2	-0.001722	-1.198	25.6167		0	258	269	0		338: Scan 1104 [C:\MassHunter\Data\DAVID\MSP6795\MSP6795A1RW3_RY_C5.RAW]
TRUE	TRUE	(R)IAKEEMATEMER(L)	1	82.81	49.2518	43.76	2		719.34	1436.67	2	0.001998	1.39	27.1835		0	258	269	0		462: Scan 1302 [C:\MassHunter\Data\DAVID\MSP6795\MSP6795A1RW3_RY_C5.RAW]
TRUE	TRUE	(R)IAKEEmATEMER(L)	1	66.94	49.5904	4.44	2	Oxidation (+16)	727.337	1452.66	2	-0.000617	-0.4244	23.5105		0	258	269	0		190: Scan 850 [C:\MassHunter\Data\DAVID\MSP6795\MSP6795A1RW3_RY_C5.RAW]
TRUE	TRUE	(R)IAKEEmATEmER(L)	1	63.87	49.4942	32.58	2	Oxidation (+16), Oxidation (+16)	735.334	1468.65	2	-0.000492	-0.3347	23.9002		0	258	269	0		213: Scan 893 [C:\MassHunter\Data\DAVID\MSP6795\MSP6795A1RW3_RY_C5.RAW]
TRUE	TRUE	(R)IAKEEMATEMER(L)	1	52.62	49.5752	34.17	2		479.895	1436.66	3	2.058e-06	0.001432	25.0682		0	258	269	0		300: Scan 1037 [C:\MassHunter\Data\DAVID\MSP6795\MSP6795A1RW3_RY_C5.RAW]
TRUE	TRUE	(R)IAKEEmATEMER(L)	1	62.46	49.7396	8.37	2	Oxidation (+16)	727.337	1452.66	2	0.000163	0.1122	24.0173		0	258	269	0		223: Scan 909 [C:\MassHunter\Data\DAVID\MSP6795\MSP6795A1RW3_RY_C5.RAW]
TRUE	TRUE	(R)IAKEEMATEMER(L)	1	54.79	50.0324	29.47	2		479.896	1436.66	3	0.0007221	0.5022	27.6597		0	258	269	0		497: Scan 1360 [C:\MassHunter\Data\DAVID\MSP6795\MSP6795A1RW3_RY_C5.RAW]
TRUE	TRUE	(R)IAKEEmATEmER(L)	1	56.93	49.4894	33.27	2	Oxidation (+16), Oxidation (+16)	735.334	1468.65	2	-0.000552	-0.3756	21.2935		0	258	269	0		44: Scan 599 [C:\MassHunter\Data\DAVID\MSP6795\MSP6795A1RW3_RY_C5.RAW]
TRUE	TRUE	(R)IAKEEMATEMER(L)	1	51.51	49.3897	28.37	2		479.895	1436.66	3	-0.001378	-0.9585	26.6213		0	258	269	0		424: Scan 1234 [C:\MassHunter\Data\DAVID\MSP6795\MSP6795A1RW3_RY_C5.RAW]
TRUE	TRUE	(R)IAKEEmATEmER(L)	1	50.89	49.706	30.77	2	Oxidation (+16), Oxidation (+16)	490.559	1468.65	3	0.000372	0.2531	20.7858		0	258	269	0		21: Scan 549 [C:\MassHunter\Data\DAVID\MSP6795\MSP6795A1RW3_RY_C5.RAW]
TRUE	TRUE	(R)IAKEEMATEMER(L)	1	50.89	49.3897	31.48	2		479.895	1436.66	3	-0.001438	-1	26.0922		0	258	269	0		378: Scan 1167 [C:\MassHunter\Data\DAVID\MSP6795\MSP6795A1RW3_RY_C5.RAW]
TRUE	TRUE	(R)IAKEEmATEMER(L)	1	44.68	49.688	2.13	2	Oxidation (+16)	485.227	1452.66	3	-0.000323	-0.2222	24.081		0	258	269	0		226: Scan 915 [C:\MassHunter\Data\DAVID\MSP6795\MSP6795A1RW3_RY_C5.RAW]
TRUE	TRUE	(R)IAKEEmATEmER(L)	0.99	52.07	49.5486	34.12	2	Oxidation (+16), Oxidation (+16)	735.334	1468.65	2	-0.000452	-0.3075	21.8185		0	258	269	0		76: Scan 656 [C:\MassHunter\Data\DAVID\MSP6795\MSP6795A1RW3_RY_C5.RAW]
TRUE	TRUE	(R)IAKEEmATEMER(L)	0.99	47.88	49.7998	17.66	2	Oxidation (+16)	485.227	1452.66	3	-0.000923	-0.6349	23.5677		0	258	269	0		193: Scan 856 [C:\MassHunter\Data\DAVID\MSP6795\MSP6795A1RW3_RY_C5.RAW]
TRUE	TRUE	(R)IAKEEMATEMER(L)	0.99	51.5	49.3653	29.81	2		479.895	1436.66	3	-0.001978	-1.376	25.5814		0	258	269	0		335: Scan 1099 [C:\MassHunter\Data\DAVID\MSP6795\MSP6795A1RW3_RY_C5.RAW]
TRUE	TRUE	(R)IAKEEmATEmER(L)	0.99	49.89	49.523	30.14	2	Oxidation (+16), Oxidation (+16)	735.334	1468.65	2	0.000288	0.196	20.7904		0	258	269	0		22: Scan 550 [C:\MassHunter\Data\DAVID\MSP6795\MSP6795A1RW3_RY_C5.RAW]
TRUE	TRUE	(R)IAKEEmATEmER(L)	0.99	50.57	49.5395	33.75	2	Oxidation (+16), Oxidation (+16)	735.334	1468.65	2	-0.000392	-0.2667	22.8762		0	258	269	0		146: Scan 777 [C:\MassHunter\Data\DAVID\MSP6795\MSP6795A1RW3_RY_C5.RAW]
TRUE	TRUE	(R)IAKEEmATEmER(L)	0.99	41.15	49.4647	21.62	2	Oxidation (+16), Oxidation (+16)	490.559	1468.65	3	0.000252	0.1715	24.4293		0	258	269	0		254: Scan 961 [C:\MassHunter\Data\DAVID\MSP6795\MSP6795A1RW3_RY_C5.RAW]
TRUE	TRUE	(R)IAKEEmATEmER(L)	0.99	49.5	49.5484	30.88	2	Oxidation (+16), Oxidation (+16)	735.334	1468.65	2	-0.000412	-0.2803	22.3506		0	258	269	0		110: Scan 716 [C:\MassHunter\Data\DAVID\MSP6795\MSP6795A1RW3_RY_C5.RAW]
TRUE	TRUE	(R)IAKEEmATEMER(L)	0.99	49.47	49.6788	7.09	2	Oxidation (+16)	727.337	1452.66	2	-0.000637	-0.4382	24.7362		0	258	269	0		276: Scan 997 [C:\MassHunter\Data\DAVID\MSP6795\MSP6795A1RW3_RY_C5.RAW]
TRUE	TRUE	(R)IAKEEmATEmER(L)	0.99	40.33	49.3901	14.88	2	Oxidation (+16), Oxidation (+16)	490.558	1468.65	3	-0.000318	-0.2163	22.3414		0	258	269	0		108: Scan 714 [C:\MassHunter\Data\DAVID\MSP6795\MSP6795A1RW3_RY_C5.RAW]
TRUE	TRUE	(R)IAKEEMATEMER(L)	0.99	39.97	49.5758	20.01	2		479.895	1436.66	3	-0.0002679	-0.1864	28.7712		0	258	269	0		597: Scan 1508 [C:\MassHunter\Data\DAVID\MSP6795\MSP6795A1RW3_RY_C5.RAW]
TRUE	TRUE	(R)IAKEEmATEmER(L)	0.98	38.73	49.4647	16.85	2	Oxidation (+16), Oxidation (+16)	490.559	1468.65	3	0.000252	0.1715	22.8667		0	258	269	0		144: Scan 775 [C:\MassHunter\Data\DAVID\MSP6795\MSP6795A1RW3_RY_C5.RAW]
TRUE	TRUE	(R)IAKEEmATEMER(L)	0.98	38.54	49.7297	4.76	2	Oxidation (+16)	485.227	1452.66	3	0.000247	0.1699	24.608		0	258	269	0		271: Scan 986 [C:\MassHunter\Data\DAVID\MSP6795\MSP6795A1RW3_RY_C5.RAW]
TRUE	TRUE	(R)IAKEEMATEmER(L)	0.98	43.03	49.8901	24.86	2	Oxidation (+16)	485.226	1452.66	3	-0.001193	-0.8207	22.953		0	258	269	0		153: Scan 787 [C:\MassHunter\Data\DAVID\MSP6795\MSP6795A1RW3_RY_C5.RAW]
TRUE	TRUE	(R)IAKEEMATEmER(L)	0.97	42.37	50.1768	20.24	2	Oxidation (+16)	485.227	1452.66	3	0.000517	0.3557	22.4299		0	258	269	0		118: Scan 727 [C:\MassHunter\Data\DAVID\MSP6795\MSP6795A1RW3_RY_C5.RAW]
TRUE	TRUE	(R)IAKEEMATEmER(L)	0.97	36.14	49.6574	0.06	2	Oxidation (+16)	485.227	1452.66	3	-0.000263	-0.1809	26.3283		0	258	269	0		401: Scan 1200 [C:\MassHunter\Data\DAVID\MSP6795\MSP6795A1RW3_RY_C5.RAW]
TRUE	TRUE	(R)IAKEEMATEMER(L)	0.96	35.19	49.6668	15.39	2		479.895	1436.66	3	-0.0003579	-0.249	28.171		0	258	269	0		534: Scan 1424 [C:\MassHunter\Data\DAVID\MSP6795\MSP6795A1RW3_RY_C5.RAW]
TRUE	TRUE	(R)IAKEEMATEmER(L)	0.94	40.24	49.658	3.99	2	Oxidation (+16)	727.337	1452.66	2	6.305e-05	0.04337	26.1962		0	258	269	0		388: Scan 1182 [C:\MassHunter\Data\DAVID\MSP6795\MSP6795A1RW3_RY_C5.RAW]
TRUE	TRUE	(R)IAKEEmATEmER(L)	0.93	37.52	49.2177	13.61	2	Oxidation (+16), Oxidation (+16)	490.558	1468.65	3	-0.001728	-1.176	21.8144		0	258	269	0		75: Scan 655 [C:\MassHunter\Data\DAVID\MSP6795\MSP6795A1RW3_RY_C5.RAW]
TRUE	TRUE	(R)IAKEEmATEmER(L)	0.92	37.28	49.6687	15.92	2	Oxidation (+16), Oxidation (+16)	490.559	1468.65	3	0.001032	0.7022	23.9128		0	258	269	0		214: Scan 895 [C:\MassHunter\Data\DAVID\MSP6795\MSP6795A1RW3_RY_C5.RAW]
TRUE	TRUE	(R)IAKEEMATEMER(L)	0.92	40.76	49.6348	20.9	2		479.896	1436.67	3	0.001532	1.066	27.1383		0	258	269	0		457: Scan 1295 [C:\MassHunter\Data\DAVID\MSP6795\MSP6795A1RW3_RY_C5.RAW]
TRUE	TRUE	(K)EEMATEmER(L)	1	56.81	44.9354	36.2	2	Oxidation (+16)	571.229	1140.44	2	-0.000257	-0.2251	21.4025		0	261	269	0		53: Scan 613 [C:\MassHunter\Data\DAVID\MSP6795\MSP6795A1RW3_RY_C5.RAW]
TRUE	TRUE	(K)EEmATEMER(L)	0.99	48.55	44.9376	15.6	2	Oxidation (+16)	571.229	1140.44	2	-0.000357	-0.3127	22.4511		0	261	269	0		119: Scan 729 [C:\MassHunter\Data\DAVID\MSP6795\MSP6795A1RW3_RY_C5.RAW]
TRUE	TRUE	(K)EEMATEMER(L)	0.99	50.53	46.3308	18.36	2		563.231	1124.45	2	-0.0006819	-0.6059	25.4636		0	261	269	0		328: Scan 1085 [C:\MassHunter\Data\DAVID\MSP6795\MSP6795A1RW3_RY_C5.RAW]
TRUE	TRUE	(K)EEmATEmER(L)	0.99	43.76	45.8778	16.24	2	Oxidation (+16), Oxidation (+16)	579.226	1156.44	2	-5.196e-05	-0.04489	20.6792		0	261	269	0		17: Scan 540 [C:\MassHunter\Data\DAVID\MSP6795\MSP6795A1RW3_RY_C5.RAW]
TRUE	TRUE	(K)EEmATEMER(L)	0.99	42.65	44.9147	9.75	2	Oxidation (+16)	571.229	1140.44	2	0.000123	0.1078	22.9872		0	261	269	0		157: Scan 792 [C:\MassHunter\Data\DAVID\MSP6795\MSP6795A1RW3_RY_C5.RAW]
TRUE	TRUE	(K)EEMATEMER(L)	0.98	45.25	46.3308	16.35	2		563.231	1124.45	2	-0.0008219	-0.7303	25.9839		0	261	269	0		368: Scan 1152 [C:\MassHunter\Data\DAVID\MSP6795\MSP6795A1RW3_RY_C5.RAW]
TRUE	TRUE	(K)EEMATEMER(L)	0.98	47.58	46.4321	16.8	2		563.231	1124.45	2	-0.001522	-1.352	24.9453		0	261	269	0		285: Scan 1017 [C:\MassHunter\Data\DAVID\MSP6795\MSP6795A1RW3_RY_C5.RAW]
TRUE	TRUE	(K)EEmATEMER(L)	0.98	48.93	46.0074	20.02	2	Oxidation (+16)	571.228	1140.44	2	-0.001657	-1.452	21.922		0	261	269	0		85: Scan 670 [C:\MassHunter\Data\DAVID\MSP6795\MSP6795A1RW3_RY_C5.RAW]
TRUE	TRUE	(K)EEMATEMER(L)	0.97	38.85	44.9794	7.04	2		563.231	1124.45	2	0.0002581	0.2293	24.4212		0	261	269	0		252: Scan 959 [C:\MassHunter\Data\DAVID\MSP6795\MSP6795A1RW3_RY_C5.RAW]
TRUE	TRUE	(K)EEmATEMER(L)	0.95	43.86	45.1501	6.49	2	Oxidation (+16)	571.229	1140.44	2	0.001103	0.9664	24.1723		0	261	269	0		234: Scan 928 [C:\MassHunter\Data\DAVID\MSP6795\MSP6795A1RW3_RY_C5.RAW]
TRUE	TRUE	(K)EEmATEmER(L)	0.93	38.76	46.1508	15.48	2	Oxidation (+16), Oxidation (+16)	579.226	1156.44	2	-0.000892	-0.7706	20.1691		0	261	269	0		1: Scan 494 [C:\MassHunter\Data\DAVID\MSP6795\MSP6795A1RW3_RY_C5.RAW]
TRUE	TRUE	(K)DLAVSSGSAcTSASLEPSYVLR(A)	1	104.23	52.284	0	2	Carbamidomethyl (+57)	1135.55	2269.09	2	-0.0009872	-0.4349	38.5112		0	319	340	0		1496: Scan 2804 [C:\MassHunter\Data\DAVID\MSP6795\MSP6795A1RW3_RY_C5.RAW]
TRUE	TRUE	(K)DLAVSSGSAcTSASLEPSYVLR(A)	1	105.48	52.2842	0	2	Carbamidomethyl (+57)	1135.55	2269.09	2	-0.002587	-1.14	33.9779		0	319	340	0		1050: Scan 2196 [C:\MassHunter\Data\DAVID\MSP6795\MSP6795A1RW3_RY_C5.RAW]
TRUE	TRUE	(K)DLAVSSGSAcTSASLEPSYVLR(A)	1	100.07	52.2728	0	2	Carbamidomethyl (+57)	1135.55	2269.09	2	-0.002987	-1.316	34.4953		0	319	340	0		1101: Scan 2267 [C:\MassHunter\Data\DAVID\MSP6795\MSP6795A1RW3_RY_C5.RAW]
TRUE	TRUE	(K)DLAVSSGSAcTSASLEPSYVLR(A)	1	91.06	52.2264	0	2	Carbamidomethyl (+57)	1135.55	2269.09	2	0.0004128	0.1818	43.4902		0	319	340	0		1873: Scan 3385 [C:\MassHunter\Data\DAVID\MSP6795\MSP6795A1RW3_RY_C5.RAW]
TRUE	TRUE	(K)DLAVSSGSAcTSASLEPSYVLR(A)	1	95.17	52.3476	0	2	Carbamidomethyl (+57)	1135.55	2269.09	2	-0.001787	-0.7873	32.9489		0	319	340	0		950: Scan 2053 [C:\MassHunter\Data\DAVID\MSP6795\MSP6795A1RW3_RY_C5.RAW]
TRUE	TRUE	(K)DLAVSSGSAcTSASLEPSYVLR(A)	1	88.22	52.2596	0	2	Carbamidomethyl (+57)	1135.55	2269.09	2	0.0008128	0.358	42.8434		0	319	340	0		1827: Scan 3309 [C:\MassHunter\Data\DAVID\MSP6795\MSP6795A1RW3_RY_C5.RAW]
TRUE	TRUE	(K)DLAVSSGSAcTSASLEPSYVLR(A)	1	78.39	52.284	0	2	Carbamidomethyl (+57)	1135.55	2269.09	2	-0.0009872	-0.4349	36.1431		0	319	340	0		1263: Scan 2490 [C:\MassHunter\Data\DAVID\MSP6795\MSP6795A1RW3_RY_C5.RAW]
TRUE	TRUE	(K)DLAVSSGSAcTSASLEPSYVLR(A)	1	83.27	52.2219	0	2	Carbamidomethyl (+57)	1135.55	2269.09	2	0.001613	0.7104	36.7174		0	319	340	0		1321: Scan 2567 [C:\MassHunter\Data\DAVID\MSP6795\MSP6795A1RW3_RY_C5.RAW]
TRUE	TRUE	(K)DLAVSSGSAcTSASLEPSYVLR(A)	1	78.54	52.2477	0	2	Carbamidomethyl (+57)	1135.55	2269.09	2	-0.002787	-1.228	35.5765		0	319	340	0		1207: Scan 2413 [C:\MassHunter\Data\DAVID\MSP6795\MSP6795A1RW3_RY_C5.RAW]
TRUE	TRUE	(K)DLAVSSGSAcTSASLEPSYVLR(A)	1	73.53	52.3208	0	2	Carbamidomethyl (+57)	1135.55	2269.09	2	-0.001587	-0.6992	35.0584		0	319	340	0		1155: Scan 2343 [C:\MassHunter\Data\DAVID\MSP6795\MSP6795A1RW3_RY_C5.RAW]
TRUE	TRUE	(K)DLAVSSGSAcTSASLEPSYVLR(A)	1	69.46	52.284	0	2	Carbamidomethyl (+57)	1135.55	2269.09	2	-0.0009872	-0.4349	33.4782		0	319	340	0		1003: Scan 2125 [C:\MassHunter\Data\DAVID\MSP6795\MSP6795A1RW3_RY_C5.RAW]
TRUE	TRUE	(R)ALGLNDELAHSSIR(F)	1	109.54	49.2295	0	2		748.396	1494.78	2	-0.001082	-0.7233	31.6508		0	341	354	0		822: Scan 1871 [C:\MassHunter\Data\DAVID\MSP6795\MSP6795A1RW3_RY_C5.RAW]
TRUE	TRUE	(R)ALGLNDELAHSSIR(F)	1	103.35	48.8886	0	2		748.397	1494.78	2	-0.0004819	-0.3222	30.0847		0	341	354	0		702: Scan 1673 [C:\MassHunter\Data\DAVID\MSP6795\MSP6795A1RW3_RY_C5.RAW]
TRUE	TRUE	(R)ALGLNDELAHSSIR(F)	1	93.8	49.197	0	2		748.396	1494.78	2	-0.001342	-0.8971	31.13		0	341	354	0		777: Scan 1802 [C:\MassHunter\Data\DAVID\MSP6795\MSP6795A1RW3_RY_C5.RAW]
TRUE	TRUE	(R)ALGLNDELAHSSIR(F)	1	92.59	49.2295	0	2		748.396	1494.78	2	-0.001162	-0.7768	32.1504		0	341	354	0		872: Scan 1941 [C:\MassHunter\Data\DAVID\MSP6795\MSP6795A1RW3_RY_C5.RAW]
TRUE	TRUE	(R)ALGLNDELAHSSIR(F)	1	68.22	48.8883	0	2		499.267	1494.78	3	-0.0004779	-0.3195	30.0657		0	341	354	0		699: Scan 1669 [C:\MassHunter\Data\DAVID\MSP6795\MSP6795A1RW3_RY_C5.RAW]
TRUE	TRUE	(R)ALGLNDELAHSSIR(F)	1	67.35	49.498	0	2		499.267	1494.78	3	3.206e-05	0.02143	38.045		0	341	354	0		1455: Scan 2746 [C:\MassHunter\Data\DAVID\MSP6795\MSP6795A1RW3_RY_C5.RAW]
TRUE	TRUE	(R)ALGLNDELAHSSIR(F)	1	65.15	49.498	0	2		499.267	1494.78	3	-0.0001479	-0.09891	41.154		0	341	354	0		1709: Scan 3118 [C:\MassHunter\Data\DAVID\MSP6795\MSP6795A1RW3_RY_C5.RAW]
TRUE	TRUE	(R)ALGLNDELAHSSIR(F)	1	76.15	49.2	0	2		499.266	1494.78	3	-0.002278	-1.523	30.5754		0	341	354	0		732: Scan 1731 [C:\MassHunter\Data\DAVID\MSP6795\MSP6795A1RW3_RY_C5.RAW]
TRUE	TRUE	(R)ALGLNDELAHSSIR(F)	1	82.88	49.2098	0	2		748.396	1494.78	2	-0.001802	-1.205	30.6071		0	341	354	0		736: Scan 1736 [C:\MassHunter\Data\DAVID\MSP6795\MSP6795A1RW3_RY_C5.RAW]
TRUE	TRUE	(R)ALGLNDELAHSSIR(F)	1	67.14	49.2097	0	2		499.266	1494.78	3	-0.001708	-1.142	31.6147		0	341	354	0		817: Scan 1865 [C:\MassHunter\Data\DAVID\MSP6795\MSP6795A1RW3_RY_C5.RAW]
TRUE	TRUE	(R)ALGLNDELAHSSIR(F)	1	66.46	49.2486	0	2		499.267	1494.78	3	0.0007821	0.5228	41.6797		0	341	354	0		1750: Scan 3180 [C:\MassHunter\Data\DAVID\MSP6795\MSP6795A1RW3_RY_C5.RAW]
TRUE	TRUE	(R)ALGLNDELAHSSIR(F)	1	60.01	49.498	0	2		499.267	1494.78	3	-5.794e-05	-0.03874	33.1502		0	341	354	0		972: Scan 2082 [C:\MassHunter\Data\DAVID\MSP6795\MSP6795A1RW3_RY_C5.RAW]
TRUE	TRUE	(R)ALGLNDELAHSSIR(F)	1	58.91	49.2178	0	2		499.267	1494.78	3	0.0002721	0.1819	38.5474		0	341	354	0		1500: Scan 2809 [C:\MassHunter\Data\DAVID\MSP6795\MSP6795A1RW3_RY_C5.RAW]
TRUE	TRUE	(R)ALGLNDELAHSSIR(F)	1	65.97	49.2072	0	2		499.267	1494.78	3	-0.001588	-1.062	31.0947		0	341	354	0		772: Scan 1796 [C:\MassHunter\Data\DAVID\MSP6795\MSP6795A1RW3_RY_C5.RAW]
TRUE	TRUE	(R)ALGLNDELAHSSIR(F)	1	70.65	48.889	0	2		748.397	1494.78	2	-0.0002619	-0.1751	40.2922		0	341	354	0		1647: Scan 3021 [C:\MassHunter\Data\DAVID\MSP6795\MSP6795A1RW3_RY_C5.RAW]
TRUE	TRUE	(R)ALGLNDELAHSSIR(F)	1	57.37	49.2178	0	2		499.267	1494.78	3	0.0002421	0.1618	42.2265		0	341	354	0		1783: Scan 3237 [C:\MassHunter\Data\DAVID\MSP6795\MSP6795A1RW3_RY_C5.RAW]
TRUE	TRUE	(R)ALGLNDELAHSSIR(F)	1	71.08	49.2075	0	2		748.396	1494.78	2	-0.001482	-0.9907	32.6872		0	341	354	0		925: Scan 2016 [C:\MassHunter\Data\DAVID\MSP6795\MSP6795A1RW3_RY_C5.RAW]
TRUE	TRUE	(R)ALGLNDELAHSSIR(F)	1	52.94	49.2001	0	2		499.267	1494.78	3	0.0003621	0.2421	33.6427		0	341	354	0		1021: Scan 2149 [C:\MassHunter\Data\DAVID\MSP6795\MSP6795A1RW3_RY_C5.RAW]
TRUE	TRUE	(R)ALGLNDELAHSSIR(F)	1	57.66	49.2527	0	2		499.267	1494.78	3	0.0005721	0.3824	39.5878		0	341	354	0		1589: Scan 2936 [C:\MassHunter\Data\DAVID\MSP6795\MSP6795A1RW3_RY_C5.RAW]
TRUE	TRUE	(R)ALGLNDELAHSSIR(F)	1	51.04	48.8879	0	2		499.267	1494.78	3	-0.0003279	-0.2192	32.635		0	341	354	0		916: Scan 2006 [C:\MassHunter\Data\DAVID\MSP6795\MSP6795A1RW3_RY_C5.RAW]
TRUE	TRUE	(R)ALGLNDELAHSSIR(F)	1	50.34	49.4295	0	2		499.267	1494.78	3	-0.0002079	-0.139	40.6226		0	341	354	0		1672: Scan 3059 [C:\MassHunter\Data\DAVID\MSP6795\MSP6795A1RW3_RY_C5.RAW]
TRUE	TRUE	(R)ALGLNDELAHSSIR(F)	1	53.48	48.8888	0	2		499.267	1494.78	3	0.001082	0.7234	40.1085		0	341	354	0		1630: Scan 2997 [C:\MassHunter\Data\DAVID\MSP6795\MSP6795A1RW3_RY_C5.RAW]
TRUE	TRUE	(R)ALGLNDELAHSSIR(F)	1	52.6	49.2085	0	2		499.267	1494.78	3	0.0004221	0.2822	42.7323		0	341	354	0		1818: Scan 3295 [C:\MassHunter\Data\DAVID\MSP6795\MSP6795A1RW3_RY_C5.RAW]
TRUE	TRUE	(R)ALGLNDELAHSSIR(F)	1	52.15	49.2527	0	2		499.267	1494.78	3	0.0006021	0.4025	43.2582		0	341	354	0		1854: Scan 3355 [C:\MassHunter\Data\DAVID\MSP6795\MSP6795A1RW3_RY_C5.RAW]
TRUE	TRUE	(R)ALGLNDELAHSSIR(F)	1	46.4	49.498	0	2		499.267	1494.78	3	-0.0001479	-0.09891	36.4063		0	341	354	0		1290: Scan 2526 [C:\MassHunter\Data\DAVID\MSP6795\MSP6795A1RW3_RY_C5.RAW]
TRUE	TRUE	(R)ALGLNDELAHSSIR(F)	0.99	44.85	48.8986	0	2		499.267	1494.78	3	-0.0008079	-0.5401	32.1267		0	341	354	0		868: Scan 1936 [C:\MassHunter\Data\DAVID\MSP6795\MSP6795A1RW3_RY_C5.RAW]
TRUE	TRUE	(R)ALGLNDELAHSSIR(F)	0.98	43.13	48.9517	0	2		499.267	1494.78	3	0.001202	0.8036	54.021		0	341	354	0		1966: Scan 3987 [C:\MassHunter\Data\DAVID\MSP6795\MSP6795A1RW3_RY_C5.RAW]
TRUE	TRUE	(R)ALGLNDELAHSSIR(F)	0.91	36.3	49.2583	0	2		499.267	1494.78	3	0.0006921	0.4627	35.367		0	341	354	0		1185: Scan 2384 [C:\MassHunter\Data\DAVID\MSP6795\MSP6795A1RW3_RY_C5.RAW]
TRUE	TRUE	(R)FTTEEEIDYTIELVR(K)	1	118.78	51.144	88.71	2		929.46	1856.9	2	-0.0001019	-0.05487	41.8822		0	360	374	0		1763: Scan 3202 [C:\MassHunter\Data\DAVID\MSP6795\MSP6795A1RW3_RY_C5.RAW]
TRUE	TRUE	(R)FTTEEEIDYTIELVR(K)	1	105.08	51.3174	80.32	2		929.459	1856.9	2	-0.0008019	-0.4316	39.7812		0	360	374	0		1607: Scan 2962 [C:\MassHunter\Data\DAVID\MSP6795\MSP6795A1RW3_RY_C5.RAW]
TRUE	TRUE	(R)FTTEEEIDYTIELVR(K)	1	101.39	51.1711	73.26	2		929.46	1856.9	2	-4.194e-05	-0.02257	43.4155		0	360	374	0		1868: Scan 3376 [C:\MassHunter\Data\DAVID\MSP6795\MSP6795A1RW3_RY_C5.RAW]
TRUE	TRUE	(R)FTTEEEIDYTIELVR(K)	1	101.27	51.1537	72.77	2		929.46	1856.9	2	0.0002781	0.1497	42.3875		0	360	374	0		1794: Scan 3254 [C:\MassHunter\Data\DAVID\MSP6795\MSP6795A1RW3_RY_C5.RAW]
TRUE	TRUE	(R)FTTEEEIDYTIELVR(K)	1	100.31	51.226	79.89	2		929.46	1856.9	2	-0.0001619	-0.08716	42.913		0	360	374	0		1832: Scan 3317 [C:\MassHunter\Data\DAVID\MSP6795\MSP6795A1RW3_RY_C5.RAW]
TRUE	TRUE	(R)FTTEEEIDYTIELVR(K)	1	101.22	51.3367	79.97	2		929.459	1856.9	2	-0.001662	-0.8945	39.2465		0	360	374	0		1560: Scan 2896 [C:\MassHunter\Data\DAVID\MSP6795\MSP6795A1RW3_RY_C5.RAW]
TRUE	TRUE	(R)FTTEEEIDYTIELVR(K)	1	95.04	51.3101	73.99	2		929.459	1856.9	2	-0.0009619	-0.5178	40.3105		0	360	374	0		1649: Scan 3024 [C:\MassHunter\Data\DAVID\MSP6795\MSP6795A1RW3_RY_C5.RAW]
TRUE	TRUE	(R)FTTEEEIDYTIELVR(K)	1	98.82	51.3162	70.32	2		929.46	1856.91	2	0.001418	0.7633	40.8341		0	360	374	0		1690: Scan 3084 [C:\MassHunter\Data\DAVID\MSP6795\MSP6795A1RW3_RY_C5.RAW]
TRUE	TRUE	(R)FTTEEEIDYTIELVR(K)	1	83.93	51.1322	62.98	2		929.46	1856.9	2	0.0001581	0.08507	38.7229		0	360	374	0		1517: Scan 2832 [C:\MassHunter\Data\DAVID\MSP6795\MSP6795A1RW3_RY_C5.RAW]
TRUE	TRUE	(R)FTTEEEIDYTIELVR(K)	1	64.75	51.1537	33.26	2		619.976	1856.9	3	0.0003421	0.1841	39.2917		0	360	374	0		1566: Scan 2903 [C:\MassHunter\Data\DAVID\MSP6795\MSP6795A1RW3_RY_C5.RAW]
TRUE	TRUE	(R)FTTEEEIDYTIELVR(K)	1	78.93	51.2936	62.13	2		929.459	1856.9	2	-0.001182	-0.6362	41.3447		0	360	374	0		1726: Scan 3141 [C:\MassHunter\Data\DAVID\MSP6795\MSP6795A1RW3_RY_C5.RAW]
TRUE	TRUE	(R)FTTEEEIDYTIELVR(K)	1	61.53	51.3216	28.01	2		619.975	1856.9	3	-0.0004979	-0.268	39.8373		0	360	374	0		1613: Scan 2969 [C:\MassHunter\Data\DAVID\MSP6795\MSP6795A1RW3_RY_C5.RAW]
TRUE	TRUE	(R)FTTEEEIDYTIELVR(K)	1	57.95	51.1531	26.33	2		619.976	1856.91	3	0.0006421	0.3456	38.728		0	360	374	0		1518: Scan 2833 [C:\MassHunter\Data\DAVID\MSP6795\MSP6795A1RW3_RY_C5.RAW]
TRUE	TRUE	(R)FTTEEEIDYTIELVR(K)	0.99	42.25	51.2269	18	2		619.975	1856.9	3	-0.0001679	-0.09039	40.349		0	360	374	0		1653: Scan 3029 [C:\MassHunter\Data\DAVID\MSP6795\MSP6795A1RW3_RY_C5.RAW]
TRUE	TRUE	(R)FTTEEEIDYTIELVR(K)	0.97	38.63	51.1537	12.62	2		619.976	1856.9	3	0.0002821	0.1518	42.4377		0	360	374	0		1797: Scan 3260 [C:\MassHunter\Data\DAVID\MSP6795\MSP6795A1RW3_RY_C5.RAW]
TRUE	TRUE	(R)LRDLSPLWEMYK(Q)	0.99	50.35	49.7496	12.44	2		775.906	1549.8	2	0.0001981	0.1277	41.3568		0	380	391	0		1728: Scan 3143 [C:\MassHunter\Data\DAVID\MSP6795\MSP6795A1RW3_RY_C5.RAW]
TRUE	TRUE	(R)LRDLSPLWEMYK(Q)	0.99	50.49	50.0155	20.66	2		775.905	1549.8	2	-8.194e-05	-0.05284	42.6663		0	380	391	0		1813: Scan 3287 [C:\MassHunter\Data\DAVID\MSP6795\MSP6795A1RW3_RY_C5.RAW]
TRUE	TRUE	(R)LRDLSPLWEMYK(Q)	0.99	41.69	49.9926	7.01	2		517.606	1549.8	3	-0.0003579	-0.2308	42.773		0	380	391	0		1821: Scan 3300 [C:\MassHunter\Data\DAVID\MSP6795\MSP6795A1RW3_RY_C5.RAW]
TRUE	TRUE	(R)LRDLSPLWEMYK(Q)	0.97	36.94	49.7465	7.29	2		517.606	1549.8	3	0.0002421	0.1561	41.7254		0	380	391	0		1754: Scan 3186 [C:\MassHunter\Data\DAVID\MSP6795\MSP6795A1RW3_RY_C5.RAW]
TRUE	TRUE	(R)LRDLSPLWEMYK(Q)	0.95	45.65	49.7123	13.56	2		775.906	1549.8	2	0.0005781	0.3727	41.8642		0	380	391	0		1761: Scan 3199 [C:\MassHunter\Data\DAVID\MSP6795\MSP6795A1RW3_RY_C5.RAW]
TRUE	TRUE	(R)LRDLSPLWEMYK(Q)	0.94	44.9	49.7162	9.46	2		775.904	1549.79	2	-0.002042	-1.317	40.8072		0	380	391	0		1688: Scan 3081 [C:\MassHunter\Data\DAVID\MSP6795\MSP6795A1RW3_RY_C5.RAW]
TRUE	TRUE	(R)DLSPLWEmYK(Q)	1	70.43	49.621	41.64	2	Oxidation (+16)	649.31	1296.61	2	-0.000717	-0.5525	35.1846		0	382	391	0		1163: Scan 2357 [C:\MassHunter\Data\DAVID\MSP6795\MSP6795A1RW3_RY_C5.RAW]
TRUE	TRUE	(R)DLSPLWEmYK(Q)	1	61.74	49.7066	35.13	2	Oxidation (+16)	649.311	1296.61	2	0.000223	0.1719	34.6883		0	382	391	0		1118: Scan 2293 [C:\MassHunter\Data\DAVID\MSP6795\MSP6795A1RW3_RY_C5.RAW]
TRUE	TRUE	(R)DLSPLWEmYK(Q)	1	60.85	49.7016	36.89	2	Oxidation (+16)	649.31	1296.61	2	-0.000397	-0.3059	35.698		0	382	391	0		1217: Scan 2429 [C:\MassHunter\Data\DAVID\MSP6795\MSP6795A1RW3_RY_C5.RAW]
TRUE	TRUE	(R)DLSPLWEMYK(Q)	1	57.15	49.3515	12.94	2		641.312	1280.61	2	-0.0008419	-0.6569	38.5855		0	382	391	0		1504: Scan 2814 [C:\MassHunter\Data\DAVID\MSP6795\MSP6795A1RW3_RY_C5.RAW]
TRUE	TRUE	(R)DLSPLWEMYK(Q)	0.99	54.91	49.1628	10.6	2		641.312	1280.61	2	-0.001542	-1.203	38.0616		0	382	391	0		1456: Scan 2749 [C:\MassHunter\Data\DAVID\MSP6795\MSP6795A1RW3_RY_C5.RAW]
TRUE	TRUE	(R)DLSPLWEmYK(Q)	0.99	48.72	49.6674	25.12	2	Oxidation (+16)	649.31	1296.61	2	-0.000357	-0.2751	36.2427		0	382	391	0		1272: Scan 2503 [C:\MassHunter\Data\DAVID\MSP6795\MSP6795A1RW3_RY_C5.RAW]
TRUE	TRUE	(R)DLSPLWEMYK(Q)	0.97	55.06	49.649	10.58	2		641.312	1280.61	2	-0.002382	-1.859	37.55		0	382	391	0		1412: Scan 2683 [C:\MassHunter\Data\DAVID\MSP6795\MSP6795A1RW3_RY_C5.RAW]
TRUE	TRUE	(R)DLSPLWEMYK(Q)	0.95	40.4	49.2078	2.65	2		641.313	1280.61	2	-0.0001419	-0.1108	40.164		0	382	391	0		1636: Scan 3005 [C:\MassHunter\Data\DAVID\MSP6795\MSP6795A1RW3_RY_C5.RAW]
TRUE	TRUE	(K)QGVDLNSIEWAHH(-)	1	77.16	50.5494	0	2		753.36	1504.7	2	-0.001482	-0.9842	32.2127		0	392	404	0		876: Scan 1947 [C:\MassHunter\Data\DAVID\MSP6795\MSP6795A1RW3_RY_C5.RAW]
TRUE	TRUE	(K)QGVDLNSIEWAHH(-)	0.99	54.12	50.7247	0	2		502.575	1504.7	3	-0.002708	-1.798	32.3305		0	392	404	0		886: Scan 1962 [C:\MassHunter\Data\DAVID\MSP6795\MSP6795A1RW3_RY_C5.RAW]
TRUE	TRUE	(K)QGVDLNSIEWAHH(-)	0.99	42.02	50.3532	0	2		502.576	1504.71	3	-0.0002479	-0.1647	32.8371		0	392	404	0		939: Scan 2037 [C:\MassHunter\Data\DAVID\MSP6795\MSP6795A1RW3_RY_C5.RAW]
TRUE	TRUE	(K)QGVDLNSIEWAHH(-)	0.99	40.41	50.407	0	2		502.576	1504.71	3	0.0001721	0.1143	40.7904		0	392	404	0		1685: Scan 3078 [C:\MassHunter\Data\DAVID\MSP6795\MSP6795A1RW3_RY_C5.RAW]
TRUE	TRUE	(K)QGVDLNSIEWAHH(-)	0.97	37.24	50.4435	0	2		502.576	1504.71	3	-0.0001279	-0.08497	43.1502		0	392	404	0		1846: Scan 3342 [C:\MassHunter\Data\DAVID\MSP6795\MSP6795A1RW3_RY_C5.RAW]
TRUE	TRUE	(K)QGVDLNSIEWAHH(-)	0.94	34.94	50.4471	0	2		502.576	1504.71	3	0.0001121	0.07442	39.7317		0	392	404	0		1604: Scan 2955 [C:\MassHunter\Data\DAVID\MSP6795\MSP6795A1RW3_RY_C5.RAW]
TRUE	TRUE	(K)QGVDLNSIEWAHH(-)	0.9	32.75	50.345	0	2		502.576	1504.71	3	-0.0003079	-0.2045	41.3835		0	392	404	0		1729: Scan 3146 [C:\MassHunter\Data\DAVID\MSP6795\MSP6795A1RW3_RY_C5.RAW]
END OF FILE
